# Supplementary material for: Chromosome-level and haplotype-resolved genome provides insight into the tetraploid hybrid origin of patchouli
Source: Nat Commun. 2022 Jun 18;13:3511. doi: 10.1038/s41467-022-31121-w (PMC9206139; doi:10.1038/s41467-022-31121-w)
Supplement: Supplementary file 3 — Supplementary Data 1 [file 41467_2022_31121_MOESM3_ESM.xlsx]

## Sheet: Supplementary Data 1
Supplementary Data 1 SNP statistic for whole genome sequence of patchouli accesssion from Indonesia
Chr	Total No.	Heterozygous No.	Homozygous No.	Chr_length	Total SNP/1M	Heterozygous percentage
Chr01	8866	7502	1364	50970915	173.942	0.846154
Chr02	5171	3815	1356	50964731	101.462	0.737768
Chr03	3725	2530	1195	46663202	79.8274	0.679195
Chr04	3856	2663	1193	45719493	84.3404	0.690612
Chr05	2900	1803	1097	43703644	66.356	0.621724
Chr06	9288	8283	1005	39535231	234.93	0.891796
Chr07	2287	1234	1053	38561661	59.3076	0.539571
Chr08	1951	1010	941	38357117	50.8641	0.517683
Chr09	2066	1197	869	37319779	55.3594	0.57938
Chr10	1666	765	901	35534252	46.8843	0.459184
Chr11	5884	4929	955	35105025	167.611	0.837695
Chr12	2584	1708	876	34235170	75.4779	0.660991
Chr13	2157	1316	841	33966112	63.5045	0.610107
Chr14	2193	1394	799	33862965	64.761	0.635659
Chr15	1445	603	842	33806159	42.7437	0.417301
Chr16	2955	2135	820	33182848	89.052	0.722504
Chr17	2514	1722	792	32938096	76.325	0.684964
Chr18	1587	813	774	32581319	48.7089	0.512287
Chr19	3878	3055	823	32573987	119.052	0.787777
Chr20	3922	3121	801	32332501	121.302	0.795767
Chr21	2572	1781	791	32271709	79.6983	0.692457
Chr22	1466	903	563	31844604	46.0361	0.615962
Chr23	2348	1624	724	30953519	75.8557	0.691652
Chr24	4590	3744	846	30880118	148.639	0.815686
Chr25	1731	966	765	30840804	56.1269	0.558059
Chr26	1647	909	738	30440496	54.1056	0.551913
Chr27	1979	1221	758	30325545	65.2585	0.616978
Chr28	2099	1322	777	30317804	69.2332	0.629824
Chr29	3558	2814	744	30305334	117.405	0.790894
Chr30	1693	996	697	30175329	56.1054	0.588305
Chr31	2082	1374	708	29989339	69.4247	0.659942
Chr32	35291	34555	736	29944155	1178.56	0.979145
Chr33	1380	692	688	29556821	46.6897	0.501449
Chr34	1897	1127	770	29444438	64.4264	0.594096
Chr35	6069	5370	699	28884593	210.112	0.884825
Chr36	1970	1312	658	28456402	69.2287	0.66599
Chr37	1591	924	667	28433277	55.9556	0.580767
Chr38	2711	1993	718	28366582	95.5702	0.735153
Chr39	1223	527	696	28037588	43.62	0.430908
Chr40	4522	3835	687	26642511	169.729	0.848076
Chr41	1964	1342	622	26320950	74.6174	0.683299
Chr42	1179	531	648	26115772	45.1451	0.450382
Chr43	1329	692	637	25011671	53.1352	0.520692
Chr44	1438	799	639	24781903	58.0262	0.555633
Chr45	3548	2971	577	24780022	143.18	0.837373
Chr46	7292	6662	630	23749005	307.044	0.913604
Chr47	1272	667	605	23423411	54.3046	0.524371
Chr48	3725	3110	615	23240714	160.279	0.834899
Chr49	1381	818	563	23235661	59.4345	0.592324
Chr50	1080	440	640	22991549	46.9738	0.407407
Chr51	1917	1349	568	22867985	83.829	0.703704
Chr52	2375	1805	570	22806390	104.137	0.76
Chr53	1372	821	551	22694154	60.4561	0.598397
Chr54	1396	869	527	21969481	63.5427	0.622493
Chr55	943	372	571	21923913	43.0124	0.394486
Chr56	12634	12085	549	21721399	581.638	0.956546
Chr57	860	408	452	21136850	40.6872	0.474419
Chr58	1123	564	559	21135481	53.1334	0.502226
Chr59	748	243	505	20907392	35.7768	0.324866
Chr60	2880	2344	536	20264709	142.119	0.813889
Chr61	1887	1387	500	19677514	95.8963	0.735029
Chr62	983	531	452	17233767	57.0392	0.540183
Chr63	673	279	394	16206230	41.5272	0.414562
