# Supplementary material for: Chromosome-level and haplotype-resolved genome provides insight into the tetraploid hybrid origin of patchouli
Source: Nat Commun. 2022 Jun 18;13:3511. doi: 10.1038/s41467-022-31121-w (PMC9206139; doi:10.1038/s41467-022-31121-w)
Supplement: Supplementary file 4 — Supplementary Data 2 [file 41467_2022_31121_MOESM4_ESM.xlsx]

## Sheet: Supplemental Data 2
Supplementary Data 2 Heatmap of read number percentage belonging to each chromosome in a SLAF-seq dataset containing 22 patchouli accessions and in NovaSeq reads produced by this project
Chr	SRR1972998	SRR1973234	SRR1973286	SRR1973344	SRR1973421	SRR1973445	SRR1973485	SRR1973499	SRR1973551	SRR1973552	SRR1973570	SRR1973587	SRR1973588	SRR1973597	SRR1973613	SRR1973662	SRR1973719	SRR1973756	SRR1973817	SRR1973849	SRR1973874	SRR1973875		NovaSeq
Chr01	0.0235	0.0232	0.0225	0.0234	0.0233	0.0227	0.0221	0.0229	0.0231	0.0245	0.0226	0.0226	0.0236	0.0231	0.0222	0.0235	0.0236	0.0236	0.0241	0.0236	0.0229	0.0236		0.0255
Chr02	0.0236	0.0223	0.0246	0.0246	0.0242	0.0236	0.0238	0.0241	0.0229	0.0226	0.0231	0.023	0.0228	0.022	0.0242	0.0237	0.0226	0.0244	0.0233	0.0239	0.0221	0.0237		0.026
Chr03	0.017	0.0163	0.0179	0.0178	0.0181	0.0178	0.0172	0.0181	0.0177	0.0185	0.0181	0.018	0.0177	0.0171	0.0182	0.0158	0.0175	0.0178	0.0181	0.0178	0.0188	0.017		0.0236
Chr04	0.0233	0.0231	0.0245	0.0235	0.0239	0.0241	0.0237	0.0234	0.0231	0.0239	0.0228	0.023	0.0234	0.0234	0.0236	0.0234	0.0231	0.0249	0.0231	0.0235	0.024	0.0234		0.0233
Chr05	0.022	0.0231	0.0226	0.0229	0.0215	0.0233	0.0235	0.0241	0.0219	0.0225	0.0219	0.0214	0.0223	0.0217	0.0221	0.0237	0.0223	0.0242	0.0233	0.0226	0.0222	0.0225		0.0226
Chr06	0.018	0.0172	0.0179	0.0179	0.0176	0.018	0.018	0.0176	0.0183	0.0174	0.0183	0.0174	0.0178	0.0178	0.0173	0.0183	0.018	0.0181	0.0174	0.0172	0.0181	0.0173		0.0204
Chr07	0.0172	0.0169	0.0166	0.0173	0.0169	0.0171	0.0171	0.0167	0.0171	0.0173	0.0176	0.0177	0.0174	0.0175	0.017	0.0164	0.0167	0.0174	0.0171	0.0175	0.0173	0.0165		0.02
Chr08	0.0205	0.0201	0.0199	0.0202	0.0204	0.0208	0.0219	0.0211	0.0204	0.0209	0.0193	0.0207	0.0201	0.0205	0.0202	0.0217	0.0214	0.0212	0.0204	0.0201	0.0206	0.0207		0.0196
Chr09	0.0156	0.0157	0.0156	0.0156	0.0152	0.0152	0.0148	0.0154	0.0165	0.0157	0.0149	0.0154	0.0153	0.0156	0.0156	0.0163	0.0162	0.0162	0.0154	0.0165	0.0155	0.016		0.0191
Chr10	0.018	0.0195	0.0184	0.0179	0.0179	0.018	0.0173	0.0177	0.0184	0.0189	0.0191	0.0181	0.0191	0.0186	0.0188	0.0198	0.0196	0.0187	0.0187	0.0189	0.0204	0.0197		0.0185
Chr11	0.0188	0.0185	0.0187	0.0193	0.0201	0.0193	0.0193	0.0195	0.0186	0.0194	0.0185	0.0188	0.0208	0.0188	0.02	0.0208	0.0186	0.0197	0.02	0.0206	0.0184	0.0192		0.0187
Chr12	0.0176	0.0173	0.0176	0.0177	0.0172	0.0168	0.0174	0.0179	0.0177	0.0175	0.0171	0.0173	0.0173	0.0178	0.0173	0.0176	0.0174	0.0164	0.0165	0.0162	0.0166	0.0167		0.0187
Chr13	0.0168	0.0174	0.0181	0.0164	0.0165	0.0168	0.0174	0.0169	0.0176	0.0167	0.0167	0.0165	0.0166	0.0167	0.0172	0.017	0.0163	0.0165	0.0171	0.0166	0.0166	0.0177		0.0172
Chr14	0.0186	0.0178	0.0181	0.0178	0.0182	0.0179	0.0175	0.0175	0.0179	0.0176	0.0178	0.0183	0.0185	0.0179	0.0185	0.0181	0.0178	0.0181	0.0182	0.0179	0.0181	0.0176		0.0177
Chr15	0.0148	0.014	0.0148	0.0142	0.014	0.0141	0.0148	0.0138	0.0139	0.0142	0.0144	0.0149	0.0144	0.0143	0.0144	0.0123	0.0135	0.0148	0.0156	0.0161	0.0143	0.0148		0.0173
Chr16	0.0156	0.0157	0.0149	0.0153	0.0157	0.0153	0.0151	0.0151	0.0153	0.0158	0.0159	0.0161	0.0157	0.0164	0.0151	0.0136	0.0168	0.0159	0.0145	0.0156	0.0126	0.0154		0.0168
Chr17	0.0171	0.0162	0.0169	0.0164	0.0166	0.0167	0.0168	0.0175	0.016	0.0162	0.0165	0.0168	0.0171	0.0166	0.0168	0.0174	0.0162	0.017	0.0182	0.017	0.0163	0.0175		0.0169
Chr18	0.0149	0.0144	0.0147	0.015	0.0145	0.0148	0.0155	0.0151	0.0148	0.0147	0.0143	0.0151	0.0143	0.0149	0.0149	0.0156	0.0148	0.0151	0.0148	0.0151	0.0142	0.0151		0.0163
Chr19	0.0144	0.0148	0.0139	0.014	0.0145	0.0145	0.0142	0.014	0.0135	0.0147	0.0147	0.0141	0.0142	0.0138	0.0135	0.0137	0.0142	0.0143	0.0138	0.0145	0.0143	0.014		0.0168
Chr20	0.0161	0.0157	0.0151	0.0148	0.016	0.0155	0.015	0.0159	0.0157	0.0158	0.0161	0.0155	0.0155	0.0147	0.0154	0.0153	0.016	0.0153	0.016	0.0156	0.0168	0.0148		0.0176
Chr21	0.0161	0.0153	0.016	0.0157	0.0163	0.0161	0.0164	0.0172	0.0166	0.0165	0.0164	0.0161	0.0169	0.0166	0.0167	0.0172	0.0171	0.0167	0.0163	0.0156	0.0172	0.0162		0.0166
Chr22	0.0389	0.0386	0.0356	0.0389	0.0389	0.0386	0.0386	0.0387	0.0351	0.0396	0.0388	0.0398	0.0378	0.0377	0.0382	0.0405	0.0383	0.0382	0.0395	0.0369	0.0387	0.0382		0.033
Chr23	0.0172	0.0176	0.0174	0.0173	0.0174	0.0183	0.0169	0.0168	0.0174	0.0174	0.0176	0.0172	0.0178	0.0177	0.0177	0.0149	0.0164	0.0181	0.0162	0.0176	0.0173	0.0172		0.0154
Chr24	0.0079	0.0082	0.0077	0.0079	0.0083	0.0075	0.0079	0.0076	0.0077	0.0074	0.0077	0.0078	0.0076	0.0076	0.0077	0.0082	0.0074	0.0069	0.0077	0.0088	0.008	0.0086		0.0165
Chr25	0.0135	0.013	0.0131	0.0131	0.0128	0.0138	0.0137	0.0141	0.0139	0.0128	0.0132	0.0134	0.0136	0.0138	0.0139	0.0148	0.0137	0.0138	0.0133	0.0134	0.0136	0.014		0.0155
Chr26	0.0185	0.0188	0.0182	0.0178	0.0184	0.0183	0.0181	0.0188	0.0186	0.0188	0.0183	0.0179	0.0177	0.0181	0.0183	0.0178	0.018	0.0178	0.0173	0.0173	0.0186	0.0181		0.0167
Chr27	0.0143	0.0141	0.0139	0.0141	0.014	0.014	0.0137	0.015	0.0141	0.0142	0.0142	0.0145	0.0136	0.0139	0.0138	0.0122	0.0143	0.0131	0.0141	0.0141	0.0152	0.0139		0.0157
Chr28	0.0134	0.0145	0.0134	0.0134	0.014	0.0138	0.0135	0.0138	0.0138	0.0138	0.0142	0.014	0.0137	0.0134	0.0134	0.0119	0.0137	0.0149	0.0137	0.0142	0.0129	0.014		0.0153
Chr29	0.0196	0.0189	0.02	0.0201	0.0192	0.0193	0.0196	0.019	0.0186	0.0189	0.0192	0.0183	0.0193	0.0189	0.0187	0.0164	0.0198	0.0189	0.0185	0.0196	0.0189	0.0189		0.0169
Chr30	0.014	0.0137	0.0134	0.0145	0.014	0.0136	0.0149	0.0143	0.0136	0.0133	0.0137	0.0139	0.0135	0.0141	0.0134	0.0143	0.0135	0.0141	0.0136	0.0135	0.0134	0.0141		0.0157
Chr31	0.0149	0.0152	0.0154	0.015	0.0148	0.0149	0.0144	0.015	0.014	0.0146	0.0146	0.0152	0.0154	0.0147	0.015	0.0154	0.0149	0.0152	0.0147	0.0157	0.0146	0.0147		0.0149
Chr32	0.02	0.021	0.0197	0.0196	0.0198	0.0199	0.0201	0.0198	0.0202	0.0191	0.02	0.0201	0.0207	0.0198	0.0201	0.0207	0.0188	0.0202	0.0195	0.0189	0.0207	0.0198		0.0166
Chr33	0.0116	0.0123	0.0112	0.0106	0.011	0.0116	0.0114	0.0113	0.012	0.0116	0.0112	0.0113	0.0116	0.0117	0.0113	0.012	0.0118	0.0114	0.0117	0.012	0.0118	0.0114		0.0147
Chr34	0.0149	0.0144	0.0152	0.0148	0.0151	0.0145	0.0145	0.0149	0.0149	0.0155	0.0153	0.0148	0.0144	0.0153	0.0149	0.0152	0.0145	0.0147	0.0158	0.0145	0.0149	0.0155		0.016
Chr35	0.0184	0.0196	0.0189	0.0195	0.0178	0.0194	0.0188	0.0191	0.0191	0.0193	0.0189	0.0184	0.0194	0.0198	0.0184	0.0187	0.0189	0.0199	0.0186	0.0182	0.0193	0.0179		0.016
Chr36	0.0128	0.0132	0.013	0.0125	0.0128	0.0122	0.0127	0.012	0.0123	0.0127	0.0122	0.0126	0.0117	0.0127	0.0123	0.0112	0.0124	0.0125	0.0121	0.0122	0.0123	0.0124		0.0146
Chr37	0.0156	0.014	0.0153	0.0149	0.0149	0.0159	0.0154	0.0153	0.0151	0.0153	0.0148	0.0148	0.0147	0.0146	0.0153	0.0144	0.0152	0.0152	0.0157	0.0142	0.0149	0.0147		0.0142
Chr38	0.0118	0.0119	0.0124	0.0126	0.0124	0.0126	0.0111	0.0125	0.0125	0.0119	0.0124	0.0118	0.0124	0.0124	0.0121	0.0131	0.0121	0.0117	0.012	0.0119	0.0127	0.0127		0.0139
Chr39	0.012	0.0132	0.0129	0.0124	0.0115	0.0124	0.0128	0.0116	0.0119	0.0117	0.0124	0.0128	0.0122	0.0122	0.0117	0.0122	0.0124	0.0117	0.012	0.0124	0.0124	0.0128		0.0142
Chr40	0.0163	0.016	0.017	0.0167	0.0166	0.0164	0.0158	0.0158	0.0158	0.0157	0.0161	0.0157	0.0154	0.0155	0.0154	0.0142	0.0156	0.0157	0.0165	0.0164	0.0158	0.0163		0.0144
Chr41	0.0157	0.0144	0.0152	0.0153	0.0157	0.015	0.0151	0.0139	0.016	0.0155	0.0149	0.0159	0.0157	0.0158	0.0148	0.0155	0.0149	0.0154	0.0154	0.016	0.0157	0.0155		0.0145
Chr42	0.0118	0.0128	0.0119	0.012	0.0125	0.0123	0.0124	0.0125	0.0128	0.0124	0.0123	0.0122	0.0123	0.0123	0.0127	0.0129	0.0125	0.0123	0.0122	0.012	0.0121	0.0123		0.013
Chr43	0.0136	0.0136	0.0141	0.0141	0.0147	0.0141	0.0152	0.0142	0.0144	0.0141	0.0139	0.0144	0.0145	0.0143	0.0139	0.015	0.0137	0.0142	0.0146	0.0138	0.014	0.0142		0.0138
Chr44	0.0166	0.0163	0.0161	0.0151	0.016	0.016	0.0153	0.0159	0.017	0.016	0.0167	0.0158	0.0161	0.0165	0.0167	0.0179	0.0165	0.0151	0.0151	0.0155	0.0161	0.0163		0.0139
Chr45	0.0131	0.0137	0.0135	0.0129	0.0135	0.0121	0.0128	0.0131	0.0132	0.0132	0.013	0.0127	0.0134	0.0128	0.013	0.0132	0.0131	0.0127	0.0137	0.0133	0.0132	0.0137		0.0128
Chr46	0.0148	0.0158	0.0154	0.0143	0.0151	0.0156	0.0157	0.0153	0.0155	0.0156	0.0164	0.0146	0.0152	0.0158	0.0156	0.0149	0.0154	0.016	0.0145	0.0151	0.0153	0.0149		0.0129
Chr47	0.014	0.0142	0.0138	0.014	0.0134	0.0139	0.0134	0.014	0.0142	0.0132	0.0138	0.0135	0.0137	0.0139	0.0143	0.0145	0.0135	0.0138	0.014	0.0139	0.0137	0.0136		0.0129
Chr48	0.0156	0.0159	0.016	0.0155	0.015	0.015	0.0147	0.0152	0.016	0.015	0.0158	0.0154	0.0151	0.0153	0.0155	0.0159	0.015	0.0155	0.0155	0.0156	0.0154	0.0156		0.0128
Chr49	0.0143	0.0146	0.0149	0.0152	0.0147	0.0141	0.0141	0.0135	0.015	0.0138	0.0152	0.0149	0.0147	0.0152	0.0148	0.0148	0.0151	0.0144	0.0143	0.0149	0.0145	0.0141		0.0126
Chr50	0.0173	0.0161	0.0179	0.0179	0.0172	0.0174	0.0178	0.0163	0.0179	0.0177	0.0173	0.0177	0.0175	0.0171	0.0173	0.0177	0.0172	0.0181	0.0169	0.0163	0.0178	0.0163		0.013
Chr51	0.0196	0.0193	0.0192	0.0192	0.0202	0.0205	0.02	0.0188	0.0193	0.02	0.0205	0.0197	0.0204	0.0204	0.0199	0.0216	0.0203	0.0208	0.0205	0.02	0.0189	0.02		0.0114
Chr52	0.0139	0.0134	0.0138	0.0137	0.0135	0.0141	0.0134	0.0139	0.0136	0.0129	0.0142	0.0138	0.0138	0.013	0.0135	0.0134	0.0134	0.0135	0.013	0.0131	0.013	0.0129		0.0123
Chr53	0.0133	0.0138	0.0134	0.0135	0.0134	0.0139	0.0141	0.0133	0.0142	0.0134	0.0137	0.0134	0.0133	0.014	0.0136	0.0139	0.0136	0.013	0.0132	0.0138	0.0144	0.0128		0.0128
Chr54	0.0132	0.0122	0.0127	0.0128	0.0129	0.0127	0.0132	0.0127	0.0125	0.0124	0.0126	0.013	0.0125	0.0128	0.0128	0.0124	0.0133	0.0124	0.0129	0.0128	0.0131	0.0129		0.0121
Chr55	0.0155	0.0156	0.0156	0.0157	0.0154	0.0158	0.016	0.0155	0.0156	0.0159	0.0153	0.0157	0.0158	0.015	0.0159	0.0168	0.0156	0.0148	0.0158	0.0158	0.0156	0.0158		0.0118
Chr56	0.0131	0.0138	0.0135	0.0139	0.0133	0.0138	0.0128	0.0147	0.0136	0.0137	0.0138	0.0142	0.0141	0.0138	0.0138	0.0119	0.0139	0.0146	0.0136	0.0139	0.0133	0.0138		0.0123
Chr57	0.0122	0.0131	0.0128	0.0124	0.0124	0.012	0.0118	0.0123	0.0126	0.0122	0.0126	0.0122	0.0125	0.0132	0.0126	0.0108	0.0133	0.0124	0.0124	0.012	0.0129	0.0125		0.0117
Chr58	0.0124	0.0128	0.0118	0.0123	0.0127	0.0119	0.0133	0.0127	0.0127	0.0124	0.0123	0.0127	0.0122	0.0121	0.0125	0.0127	0.0129	0.0128	0.0131	0.0132	0.0116	0.0126		0.0117
Chr59	0.0118	0.0131	0.0116	0.0124	0.0118	0.0117	0.012	0.0121	0.0125	0.0124	0.012	0.0131	0.0121	0.0128	0.0125	0.0124	0.0118	0.012	0.0124	0.0119	0.0122	0.0129		0.0118
Chr60	0.0115	0.0114	0.0115	0.0115	0.0119	0.0115	0.0114	0.0118	0.0116	0.0118	0.0114	0.0118	0.0107	0.0115	0.0112	0.0119	0.0119	0.0037	0.0115	0.0117	0.0109	0.011		0.0111
Chr61	0.0121	0.0118	0.0125	0.0121	0.0126	0.0119	0.013	0.0121	0.0123	0.0114	0.0114	0.0125	0.0119	0.0127	0.0129	0.0124	0.0121	0.0123	0.012	0.0122	0.0121	0.0123		0.0109
Chr62	0.01	0.0095	0.0096	0.0103	0.0101	0.0093	0.0106	0.0103	0.0102	0.01	0.0103	0.01	0.0099	0.01	0.0101	0.01	0.0101	0.0099	0.0094	0.0097	0.0102	0.0103		0.0097
Chr63	0.0096	0.0099	0.0099	0.0106	0.0097	0.0099	0.0091	0.0088	0.0095	0.01	0.0097	0.0096	0.009	0.0101	0.0095	0.0084	0.0095	0.0098	0.0095	0.0091	0.0102	0.0088		0.0089
total_Q30_reads_number	187886	62901	105537	111114	125100	135044	77983	112024	132454	137793	98207	92422	124620	118490	104020	117918	102148	94614	85821	79349	102924	98462		234596746
