# Supplementary material for: Chromosome-level and haplotype-resolved genome provides insight into the tetraploid hybrid origin of patchouli
Source: Nat Commun. 2022 Jun 18;13:3511. doi: 10.1038/s41467-022-31121-w (PMC9206139; doi:10.1038/s41467-022-31121-w)
Supplement: Supplementary file 5 — Supplementary Data 3 [file 41467_2022_31121_MOESM5_ESM.xlsx]

## Sheet: Supplementary Data 3
Supplementary Data 3 Chromosome ID corresponding to before and after genome haplotying
Original_ID	Final_ID	Length (bp)
Chr01	IA01	50970915
Chr04	IIA02	45719493
Chr02	IA03	50964731
Chr03	IIA04	46663202
Chr05	IA05	43703644
Chr09	IIA06	37319779
Chr06	IA07	39535231
Chr07	IIA08	38561661
Chr08	IA09	38357117
Chr14	IIA10	33862965
Chr10	IA11	35534252
Chr31	IIA12	29989339
Chr13	IA13	33966112
Chr39	IIA14	28037588
Chr15	IA15	33806159
Chr25	IIA16	30840804
Chr16	IA17	33182848
Chr17	IIA18	32938096
Chr18	IA19	32581319
Chr27	IIA20	30325545
Chr19	IA21	32573987
Chr28	IIA22	30317804
Chr21	IA23	32271709
Chr33	IIA24	29556821
Chr23	IA25	30953519
Chr30	IIA26	30175329
Chr51	IA27	22867985
Chr38	IIA28	28366582
Chr37	IA29	28433277
Chr42	IIA30	26115772
Chr36	IA31	28456402
Chr22	IIA32	31844604
Chr11	IB01	35105025
Chr29	IIB02	30305334
Chr12	IB03	34235170
Chr20	IIB04	32332501
Chr26	IB05	30440496
Chr34	IIB06	29444438
Chr35	IB07	28884593
Chr32	IIB08	29944155
Chr50	IB09	22991549
Chr44	IIB10	24781903
Chr55	IB11	21923913
Chr60	IIB12	20264709
Chr43	IB13	25011671
Chr58	IIB14	21135481
Chr41	IB15	26320950
Chr47	IIB16	23423411
Chr45	IB17	24780022
Chr59	IIB18	20907392
Chr49	IB19	23235661
Chr57	IIB20	21136850
Chr53	IB21	22694154
Chr46	IIB22	23749005
Chr56	IB23	21721399
Chr54	IIB24	21969481
Chr52	IB25	22806390
Chr48	IIB26	23240714
Chr24	IB27	30880118
Chr40	IIB28	26642511
Chr62	IB29	17233767
Chr63	IIB30	16206230
Chr61	IB31	19677514
