# Supplementary material for: Chromosome-level and haplotype-resolved genome provides insight into the tetraploid hybrid origin of patchouli
Source: Nat Commun. 2022 Jun 18;13:3511. doi: 10.1038/s41467-022-31121-w (PMC9206139; doi:10.1038/s41467-022-31121-w)
Supplement: Supplementary file 7 — Source Data [file 41467_2022_31121_MOESM7_ESM.zip]

Archive with 2 entries (2 files):
- Source Data 1.xlsx
- Source Data 2.docx
