# Supplementary material for: Chromosome-level and haplotype-resolved genome provides insight into the tetraploid hybrid origin of patchouli
Source: Nat Commun. 2022 Jun 18;13:3511. doi: 10.1038/s41467-022-31121-w (PMC9206139; doi:10.1038/s41467-022-31121-w)
Supplement: Supplementary file 7 — Source Data [file 41467_2022_31121_MOESM7_ESM.zip › Source Data 1.xlsx]

## Sheet: Fig_2d
Figure 2d Total relative expression level of seven PatPTS genes in mature leaves of the SP, YN, and HN patchouli accessions
accession	sample	Relative_expression
YN	YN-1	2.73847
YN	YN-2	2.68211
YN	YN-3	2.62692
SP	SP-1	0.963729
SP	SP-2	1.00465
SP	SP-3	1.0329
HN	HN-1	6.34975
HN	HN-2	5.3026
HN	HN-3	6.48317

## Sheet: Fig_3a
Figure 3a Count and mean insertion time of full-length LTR-RTs in each chromosome
Chr	subgenome	count	insertion time
IA01	A	407	998867
IIA02	A	344	1.03672e+06
IA03	A	372	1.06755e+06
IIA04	A	336	1.00374e+06
IA05	A	362	1.0921e+06
IIA06	A	253	992990
IA07	A	303	981324
IIA08	A	319	1.05682e+06
IA09	A	341	1.01236e+06
IIA10	A	308	1.20202e+06
IA11	A	345	897418
IIA12	A	262	761967
IA13	A	281	890699
IIA14	A	219	938713
IA15	A	269	987899
IIA16	A	252	1.08915e+06
IA17	A	273	977965
IIA18	A	285	1.01758e+06
IA19	A	269	958246
IIA20	A	275	1.07552e+06
IA21	A	291	1.07844e+06
IIA22	A	233	1.01939e+06
IA23	A	313	1.05653e+06
IIA24	A	221	1.00317e+06
IA25	A	270	996354
IIA26	A	273	992445
IA27	A	146	735962
IIA28	A	176	958259
IA29	A	240	871213
IIA30	A	233	963799
IA31	A	198	989412
IIA32	A	274	1.01512e+06
IB01	B	320	1.56317e+06
IIB02	B	272	1.44773e+06
IB03	B	258	1.42951e+06
IIB04	B	212	1.50442e+06
IB05	B	281	1.34126e+06
IIB06	B	259	1.3148e+06
IB07	B	246	1.39178e+06
IIB08	B	261	1.42175e+06
IB09	B	265	1.52473e+06
IIB10	B	267	1.45092e+06
IB11	B	240	1.24297e+06
IIB12	B	160	1.36483e+06
IB13	B	226	1.30195e+06
IIB14	B	186	1.38367e+06
IB15	B	207	1.44982e+06
IIB16	B	210	1.4152e+06
IB17	B	206	1.32893e+06
IIB18	B	187	1.38323e+06
IB19	B	241	1.33512e+06
IIB20	B	210	1.3641e+06
IB21	B	207	1.42004e+06
IIB22	B	217	1.3282e+06
IB23	B	217	1.39821e+06
IIB24	B	233	1.35807e+06
IB25	B	191	1.27374e+06
IIB26	B	237	1.50592e+06
IB27	B	243	1.44243e+06
IIB28	B	202	1.3467e+06
IB29	B	145	1.32775e+06
IIB30	B	140	1.25286e+06
IB31	B	182	1.4548e+06

## Sheet: Fig_5b
Figure 5b Scutellaria barbata homologous gene numbers for each patchouli chromosome
chrosomome	Scutellaria barbata homolog_gene_number
IA01	1493
IIA02	1500
IA03	2038
IIA04	2044
IA05	1461
IIA06	1471
IA07	1292
IIA08	1327
IA09	931
IIA10	910
IA11	935
IIA12	925
IA13	941
IIA14	889
IA15	1231
IIA16	1243
IA17	1112
IIA18	1077
IA19	960
IIA20	949
IA21	1015
IIA22	1017
IA23	952
IIA24	924
IA25	823
IIA26	826
IA27	1117
IIA28	1188
IA29	695
IIA30	718
IA31	925
IB01	1434
IIB02	1434
IB03	1906
IIB04	1942
IB05	1347
IIB06	1418
IB07	1243
IIB08	1270
IB09	864
IIB10	830
IB11	873
IIB12	837
IB13	869
IIB14	876
IB15	1230
IIB16	1196
IB17	1067
IIB18	997
IB19	952
IIB20	892
IB21	945
IIB22	1003
IB23	896
IIB24	900
IB25	789
IIB26	797
IB27	1220
IIB28	1223
IB29	647
IIB30	644
IB31	872

## Sheet: Fig_5c
Figure 5c Percentage of Scutellaria barbata homologous gene expression in each expression group for each patchouli chromosome
subgenome	chr	group1	group2	group3
A	IA01	0.123242	0.229739	0.647019
A	IIA02	0.111333	0.214	0.674667
A	IA03	0.110893	0.227674	0.661433
A	IIA04	0.107143	0.225049	0.667808
A	IA05	0.135524	0.237509	0.626968
A	IIA06	0.112848	0.242012	0.645139
A	IA07	0.122291	0.224458	0.653251
A	IIA08	0.12208	0.224567	0.653353
A	IA09	0.111708	0.222342	0.665951
A	IIA10	0.154945	0.218681	0.626374
A	IA11	0.150802	0.241711	0.607487
A	IIA12	0.165405	0.233514	0.601081
A	IA13	0.164718	0.22423	0.611052
A	IIA14	0.142857	0.213723	0.64342
A	IA15	0.0926076	0.221771	0.685621
A	IIA16	0.104586	0.230893	0.664521
A	IA17	0.115108	0.225719	0.659173
A	IIA18	0.128134	0.22377	0.648097
A	IA19	0.160417	0.221875	0.617708
A	IIA20	0.148577	0.223393	0.62803
A	IA21	0.108374	0.249261	0.642365
A	IIA22	0.108161	0.229105	0.662734
A	IA23	0.117647	0.222689	0.659664
A	IIA24	0.112554	0.218615	0.668831
A	IA25	0.144593	0.226002	0.629405
A	IIA26	0.124697	0.242131	0.633172
A	IA27	0.0957923	0.210385	0.693823
A	IIA28	0.101852	0.231481	0.666667
A	IA29	0.16259	0.220144	0.617266
A	IIA30	0.190808	0.211699	0.597493
A	IA31	0.12973	0.219459	0.650811
B	IB01	0.113668	0.233612	0.65272
B	IIB02	0.0983264	0.228731	0.672943
B	IB03	0.0975866	0.232424	0.66999
B	IIB04	0.104531	0.225026	0.670443
B	IB05	0.131403	0.230141	0.638456
B	IIB06	0.127645	0.234838	0.637518
B	IB07	0.111826	0.226066	0.662108
B	IIB08	0.12126	0.222047	0.656693
B	IB09	0.105324	0.237269	0.657407
B	IIB10	0.145783	0.237349	0.616867
B	IB11	0.140893	0.231386	0.627721
B	IIB12	0.13859	0.222222	0.639188
B	IB13	0.148446	0.21519	0.636364
B	IIB14	0.152968	0.21347	0.633562
B	IB15	0.121951	0.213821	0.664228
B	IIB16	0.107023	0.221572	0.671405
B	IB17	0.104967	0.23149	0.663543
B	IIB18	0.126379	0.228686	0.644935
B	IB19	0.144958	0.246849	0.608193
B	IIB20	0.127803	0.227578	0.644619
B	IB21	0.102646	0.247619	0.649735
B	IIB22	0.103689	0.234297	0.662014
B	IB23	0.0993304	0.231027	0.669643
B	IIB24	0.128889	0.182222	0.688889
B	IB25	0.12801	0.206591	0.665399
B	IIB26	0.121706	0.252196	0.626098
B	IB27	0.104918	0.243443	0.651639
B	IIB28	0.10139	0.237939	0.66067
B	IB29	0.170015	0.217929	0.612056
B	IIB30	0.181677	0.223602	0.59472
B	IB31	0.104358	0.25	0.645642

## Sheet: SupFig_9a
Supplementary Figure 9a Read map quality and flag for each chromosome in the assembled patchouli genome
Chr	mapQ	flag	reads
Chr11	60	0	8f256f4e-35bf-40b9-810a-0dbc216e8924
Chr11	54	16	9fdbe4a8-3977-4787-af21-72c42c9cdf7f
Chr11	60	16	0f3c63e6-32a5-4a5c-900d-0600f93951c6
Chr11	60	16	bce1e208-8d13-426c-a6e1-3973aa237e62
Chr11	60	0	c6872f7f-c31c-4624-b385-47d6f02a4566
Chr11	53	0	07803ac0-0992-45e6-ab41-5683b7967d3c
Chr11	60	16	ff6910e2-37c5-4a3b-bbe0-5b1a156822dc
Chr11	14	16	5aa2fff2-5054-45fd-a799-07567fdad5ae
Chr11	60	16	62bcb319-ee21-46c9-a1fd-669a7f977662
Chr11	60	0	e97388cd-1100-4e52-80e8-6c87042909ff
Chr11	60	0	e341e43d-6a4a-4bcd-9488-859ef5ea3138
Chr11	60	16	7590668e-f824-4bbb-81cb-7177af7d2327
Chr11	60	0	d0decea7-3438-442a-b187-c61d8c3bb1e6
Chr11	1	0	d56602ee-2007-467c-9e05-08c657519c2c
Chr11	60	0	a8148b97-87ef-4a18-b84f-7f7e678f3cdc
Chr11	1	16	cb8f476e-1253-4b5c-b7bb-fbb3f8edfe67
Chr11	1	16	f357029d-58ef-46ea-905b-46b985ec7bcf
Chr11	18	16	8f0485f1-c56b-4ae7-853f-b3c7b985c914
Chr11	31	0	05e9f4b6-40f4-41af-a44e-a925459b3eaa
Chr11	29	0	41647433-2f1a-4134-94d9-920ef0794058
Chr11	60	0	ee6d4703-95c6-43d0-a0a0-1b940d90b794
Chr11	60	0	b05b3d2f-c2c4-4f9c-95bf-82cb4a78c100
Chr11	60	16	26280dcd-375f-4078-91bc-ead5df330b30
Chr11	60	0	3d74eb60-c183-475a-9953-0dfd2d785660
Chr11	60	0	2ee963a2-fd04-4e5f-a9cf-50731e5663d0
Chr11	60	16	b157b7fd-9c73-408b-b024-4e1bcb248f92
Chr11	60	16	de41cd4f-85d6-4f79-89ce-c107fc23a26c
Chr11	60	0	29204213-f9d4-4eb7-91a4-a2b27bf745c8
Chr11	60	16	b0962773-f9dc-4a07-a8d0-8166181fcf3f
Chr11	60	16	80b346c4-804f-4f4a-a070-048f373cbbf4
Chr11	1	0	44a60b04-3f1c-4ef3-80e9-4280f482a0c5
Chr11	14	0	3d21bf76-e0ab-4cf3-a16f-ed526436ec33
Chr11	1	16	1233b46c-c773-4d98-9520-363775642a53
Chr11	60	0	bb0901a4-539f-4515-a626-f5eefbc43fda
Chr11	60	16	9ed537de-6a8c-42bd-9c7e-d6ca483e5e1b
Chr11	60	16	1bcd8d1b-21c3-4778-a579-c4c780298a3d
Chr11	60	16	a55a4417-a444-4b4b-b008-8c5156680c4a
Chr11	60	16	7fb3f962-ecdf-4ade-8e88-d441ad08220e
Chr11	60	0	01dc17a1-bd0e-4ab6-b517-0a09d7d15225
Chr11	60	0	0c9556fb-f152-45f2-bdd5-a7319521f2b4
Chr11	60	0	1fdf0915-f0c7-4204-b85d-dbba5427eeea
Chr11	60	0	7d8179f7-42c6-4c15-a249-fac0d619ab25
Chr11	60	0	516d61ea-4584-43fd-a9a4-cb0134d1cc23
Chr11	60	0	205136cb-8f42-4565-b05d-9b4db913d2e2
Chr11	60	16	c801ae7b-fc41-4667-8c06-a50d74138e6f
Chr11	60	0	57deabd5-2c57-4d1c-a18b-64e8f739cf03
Chr11	60	16	7fff1b2e-bf3d-463a-828f-4b3bd9da56f8
Chr11	60	0	fa9fb3a5-200e-4bc5-86ee-c5fae3b00814
Chr11	60	16	dec50021-58b9-496e-b81d-c566e5dc055f
Chr11	60	16	bf67e5d6-13df-4aba-8d01-3d434d17fee8
Chr11	60	16	6e758ac6-8a7b-4543-9478-6ebdc51992dd
Chr11	60	16	d38992f6-88bc-4e93-bb3b-123477e3766a
Chr11	60	0	fadac0c1-2c3d-4983-9282-c7cb0f00f6d4
Chr11	60	16	4b1ef97a-9689-48ec-b07f-792d62068087
Chr11	60	0	c683371b-ee10-4e9b-b847-1cdaa19fbfb5
Chr11	60	16	90a786a2-f370-4971-8d36-446dfbf642c0
Chr11	60	0	45098144-80a6-4151-ad12-ed4ab71cbc06
Chr11	60	0	114a5814-8a0d-4b0d-b8b4-cbda75dfcf74
Chr11	60	16	898506f8-75a4-4c6a-8e41-e2526cd6cbde
Chr11	60	0	748419f8-c47b-4cf2-86a1-1b221ef6a434
Chr11	60	0	a8107524-27e0-4c10-a32a-3e5f3e03e316
Chr11	60	16	0d029ef9-11a7-40c0-9488-47120623ba79
Chr11	60	0	de0679f7-a688-45be-b30c-6a60cafe7f5d
Chr11	60	16	2d54b632-9959-4092-8bbe-4df4c1e80576
Chr11	60	0	4ce2553c-1377-4075-a7b8-c9de91135f88
Chr11	60	16	37edd2e3-19ec-4f35-a3ff-ee0271e865dd
Chr11	60	0	d9651d7f-b01e-4aad-b2ae-08e6a5a0b4cd
Chr11	60	16	0ac18187-9fdf-4ece-86ab-f45350219090
Chr11	60	0	d2f38101-3aa4-43f0-ae26-15b6a76c133a
Chr11	60	16	a0383851-c300-4673-9f80-9581f20e60c3
Chr11	60	16	45cc948a-1d8c-4419-a4c2-8d73a6af62f3
Chr11	60	16	357eed72-ee3e-4838-b9e2-df3f84c7478a
Chr11	60	0	e8af8348-094a-4bac-ae72-ddd0e0007e31
Chr11	60	16	9de5b950-e47c-4056-a880-ed2e214373f3
Chr11	60	16	f2ca643b-3143-4f98-8ca8-b300239c449e
Chr11	60	16	f974080b-06ed-46b7-9a41-f86455d61c37
Chr11	60	0	4ff954fd-63e4-496f-9b80-6fa8087f29ec
Chr11	60	16	4d7133a5-90a4-4270-80b3-673151d3bd13
Chr11	60	0	afaa2f98-0eb9-40a4-97b6-3f0df0799b18
Chr11	60	16	46a31469-63a1-41e1-9e37-e9777527db56
Chr11	60	16	0e45a7b3-5df3-4c78-b2e5-57f76f1c31da
Chr11	60	16	46f073f8-ab78-4ee1-ba61-b32d76aaecf5
Chr11	60	16	c9a0f4c1-529d-46e9-9852-df1cf6e4836c
Chr11	60	0	85f56588-d8a3-4a9e-9eac-e61088d4f052
Chr11	60	16	d565f177-ee7f-42ad-923d-d5067de304e4
Chr11	60	0	39370abb-7090-420b-b479-4eadba96f855
Chr11	60	16	60cedf39-5d9f-4400-a3b6-840e0f718a68
Chr11	60	0	424bb8ce-60c3-4ac1-8eeb-37bb97235d28
Chr11	60	0	474f19cd-d1a0-43ee-83ff-9c9d79ad885a
Chr11	60	16	12ab0575-f9e8-42a2-a96c-e3918ac33491
Chr11	60	16	afe1d343-a77b-4a27-968f-ee3591f90087
Chr11	60	0	3b4a251d-cefb-482e-abab-a128cbfca67b
Chr11	60	0	7f99acad-980a-4b1f-baaa-1cb107b2f074
Chr11	60	0	e33c0096-f3f2-47ca-b24e-0c4003f5670f
Chr11	60	16	28771dc2-df81-4df8-9322-ebfa460851ea
Chr11	60	16	9ecba08b-f965-4a4b-835b-b715faae3b74
Chr11	60	0	93e6dde9-c4d2-489a-97be-b956f5763e26
Chr11	60	16	a6013432-df61-4f59-ae80-125f89b4a9c0
Chr11	60	0	05bebae8-950e-40c4-a306-8e4b39c7aaa8
Chr11	60	0	834b8a05-06fc-415a-8e2d-961c1fcb1ae8
Chr11	60	0	41d068da-9aae-468a-9bc2-b62d672c1b99
Chr11	60	0	fb1ed9c8-c052-4d08-8008-1dbbdcd9be38
Chr11	60	16	57655669-f299-4b8f-b22d-1883b6479b0a
Chr11	60	0	0fd596a0-cc03-4d81-a62d-88484bafede2
Chr11	60	0	c97c89b4-dfc4-4ea8-afd3-fe53df7f0542
Chr11	60	0	c23f6c0c-6fea-43d9-99fd-44f4339a8cb3
Chr11	60	16	9aac4cbb-bdfd-4ec6-94f5-039ad5cf6b4b
Chr11	60	0	7ec2ea57-be64-4f73-babd-5319d20d276e
Chr11	60	16	c606f2d4-414b-44a6-9a80-bfadb89a840e
Chr11	60	16	82af14a1-c931-4a84-aceb-d93821fa9aee
Chr11	60	16	1107fa0f-c7e6-4428-a59b-dced2b7abb90
Chr11	60	16	afc6d27a-0479-4197-8c1c-dbbc955daf99
Chr11	60	0	cbe97f75-35ec-47c4-96a5-19b5ebd43d51
Chr11	60	0	27473428-264e-4111-bb01-9de69f507936
Chr11	60	16	e50ab0e4-3185-46e3-9d59-b62a06b499ba
Chr11	60	16	d533f5c8-7f20-4eb2-b27e-78f996787957
Chr11	60	16	f3966b8d-2aab-456d-a792-38c6ebee2dd5
Chr11	60	0	1ddb3c05-c2da-44a3-afd6-7a98a37f28b6
Chr11	60	0	7743df24-e049-4cee-b91a-54467b72403d
Chr11	60	16	c3338d6c-f959-43a4-8cfd-36a5528ab873
Chr11	60	0	98bf0cbc-3703-4155-b2b8-0ee98768ebb2
Chr11	60	16	c58d0390-0015-4932-ba4b-50432d459a00
Chr11	60	16	756d1cf1-0ebb-410b-a7da-06eed21d7a03
Chr11	60	0	5803670f-d89b-4256-9a6c-6982b7e0b2ca
Chr11	60	16	22d0d19e-ad39-4857-886d-64c14c0599df
Chr11	60	16	80b220b4-01bb-4f10-81ef-5d095a68c6b5
Chr11	60	0	0d178c93-105b-44f0-8fa9-e2b3a7e1a4c7
Chr11	60	0	d7277c7e-5bd4-4313-aeeb-f454886faba5
Chr11	60	16	15c07d26-89a5-4a75-9b83-e25fdc81db4f
Chr11	60	16	b6e85a02-65ae-43c2-9b41-887d22003e40
Chr11	60	0	025880c9-0d10-4c8d-bb31-376335757b66
Chr11	60	0	27dece2e-319a-4839-ac1d-aaffbbc0406a
Chr11	60	0	54edb12e-d26a-4d75-a8cb-22061b6d6ea7
Chr11	60	16	20f4c2d9-e75f-454e-aa69-a24f2a026dda
Chr11	60	0	3b948a15-970d-4eb7-9026-2e23df4935c2
Chr11	60	0	b72698de-939f-47aa-9087-60a363c9cc76
Chr11	60	0	191e1995-052b-429b-b6f7-2aeab5882e48
Chr11	60	16	42985ebe-4b1a-4d0b-9721-477cefd871df
Chr11	60	16	4e400685-d6c0-4423-b9ea-f7b96a453f7c
Chr11	60	0	a8727245-240b-435f-bd08-d11d02ba4ecc
Chr11	60	0	ebc5c2a4-b2ce-4c7a-8e0b-8924a123590a
Chr11	60	16	f52312eb-2ea9-44c5-989f-c00960b5b5fe
Chr11	60	16	4475beb3-6a26-494b-b597-7f84a9d2871a
Chr11	60	16	b7cf9c54-14fb-491a-bf4c-40809483135c
Chr11	60	0	7fa22157-a120-4e0a-9779-9b7b8b8a49d6
Chr11	60	0	6f877a27-f945-40dc-9806-e77547cc7f36
Chr11	60	0	40e0e5c5-2913-42b6-a935-c3e13ed225f1
Chr11	60	16	2bd6c07e-6a22-4c25-9aae-0c93de549732
Chr11	60	16	d80b5ebe-7868-4f2d-8c3a-d33a1abfaa30
Chr11	60	0	76544ca7-4153-4a82-946b-60d1bd24c691
Chr11	60	0	8c883748-7e01-44d4-b790-6048413c39f5
Chr11	60	0	6b9a4c5e-83f4-4a6a-b3f7-52eada44b039
Chr11	60	0	4bd82394-5c15-4748-926f-8a749543e2d7
Chr11	60	0	34828433-5acd-45bf-ad00-5f1a04341205
Chr11	60	0	bbef071c-39f0-4bb4-87f0-536265bc524b
Chr11	60	16	d1138c23-e8f2-4b1e-af02-2b44cedfb631
Chr11	60	0	5e70971f-4100-499a-a61c-4338833b47c9
Chr11	60	16	3acbe463-b0ce-4eba-9e99-315f726ce3de
Chr11	60	0	82777e9e-e161-4021-b9ba-82609a399a97
Chr11	60	0	1d827fea-3ffa-4b55-8dd6-2e4b5d1afd5e
Chr11	60	16	66092ede-e1a3-4cd2-af28-1725ffa467e1
Chr11	60	0	e42e7de3-56f3-4b4b-85ed-c004461ce7c1
Chr11	60	16	080afa25-ecd7-42db-a075-5e9a0e23ffcd
Chr11	60	16	831361e6-a1ef-4b95-8b87-eb46424fadaa
Chr11	60	0	a062b754-6da7-4825-af97-32306a92013e
Chr11	60	16	a3c2c07c-d1ed-434b-86a6-670f3c68c6cd
Chr11	60	0	397d9b08-aa33-4789-80f8-dcab24ae0941
Chr11	60	16	934d5476-5d28-4381-abd4-b78e457947cf
Chr11	60	16	055aabe4-da6b-42ba-9a2c-0fc50c42001b
Chr11	60	16	03c82f85-ebef-4697-aa6a-b9434aa8e8f5
Chr11	60	0	e2f215c8-f57a-4125-9fbc-85babb403c25
Chr11	60	0	897cf589-e8b2-46ed-8366-50b7e18c7678
Chr11	60	0	7541a139-3029-4a1a-a92c-15d1c60e1d3a
Chr11	60	0	47b883f6-6efd-40c4-b588-426aca91ac76
Chr11	60	0	07af8d6c-8507-4816-ab28-675655c50fa8
Chr11	60	0	162be47c-20ef-4570-92e2-eabab552ccbf
Chr11	60	16	a0acc13b-ecd6-4aee-a3e6-e77d38e82d23
Chr11	60	16	12c2edf0-1a12-4903-b81e-648b1d3c2f01
Chr11	60	16	9d8943a6-63a8-473d-b744-39db8bdaac96
Chr11	60	0	5d1b6d8e-f4a0-4fc2-b0f6-de73a2addb88
Chr11	60	0	12987274-7a3e-45fc-81db-5b04ff6a1ffa
Chr11	60	16	d1c35981-fcc8-409c-a089-e02c7d1a56df
Chr11	60	16	86fea818-a233-4eac-970e-08b0ec8731d9
Chr11	60	16	9505e5e9-d9da-4918-8bd8-3ef0e3752bd5
Chr11	60	0	f7eaa585-9f2e-4218-b7e4-513ceec653a4
Chr11	60	16	5c1827d4-7dad-4ee0-acb7-91f97882ea39
Chr11	60	16	05bca39b-9b4e-40cf-bcb3-cda4cbef00de
Chr11	60	16	1fd5c12f-2bac-47c0-8356-1ed518febd58
Chr11	60	0	b7d98b33-eea9-48ca-8e2a-157fcea96570
Chr11	60	16	aed0dc7e-1aaa-40a5-9d4a-91adc3eb7fd7
Chr11	60	0	39d7beef-7d09-4372-b84c-ddfe7b9a5586
Chr11	60	0	66dc1395-cdf6-455e-bc2f-24a11c9ca394
Chr11	60	0	4f2bd667-bb16-4aa8-8804-b678a516e8ba
Chr11	60	0	09e5ce8b-d46b-48f3-ae77-c6911d7983d4
Chr11	60	16	3c27b3c9-dffb-4478-9f6c-46c412735b58
Chr11	60	0	966fcc2d-7ab7-4fbd-9d5d-050a012702c1
Chr11	60	0	a6a6ad33-e245-42ae-80d7-0354e20be4e7
Chr11	60	0	7f5d92bb-0cd6-42de-a3e7-54dbb9d7e1e1
Chr11	60	0	e23cf47a-7b16-42bc-88a6-b42962de8049
Chr11	60	0	9e953780-33f2-4cbf-9539-9e9b2776b41a
Chr11	60	16	1ee7c986-97d8-4c41-a174-e37c45819ccb
Chr11	60	16	d4727444-f390-420b-9d4d-925530da4d96
Chr11	60	0	2ae09246-19a9-494d-a0e5-ae66e2c461cd
Chr11	60	16	f55c8355-470a-4239-a84e-055b52760e9e
Chr11	60	16	a0f44836-eff5-4db3-9fe9-22fc2f5643a0
Chr11	60	0	e04d9126-a654-4c2e-9f2f-24af42703f58
Chr11	60	16	32b9a3a6-72fc-4575-a3ab-4d6dea9ebc1f
Chr11	60	16	0251e97b-4831-4ea5-9bdf-7a6247242539
Chr11	60	0	0e97e6b3-d744-4465-8ad4-ff9589b9694d
Chr11	60	16	35079446-b5c9-4ff2-9af9-c1e84b7c55fe
Chr11	60	0	ed0eb04f-2c55-4da1-9650-c70b24f5d5b8
Chr11	60	0	88f29e5b-bc41-467d-8bf3-c51bc66aaf9d
Chr11	60	16	a0a465c8-d7ce-46a6-afeb-d786e4a28d69
Chr11	60	16	f797c72c-a2e1-4ce5-8c5f-98206d25a7db
Chr11	60	16	a28759e3-8f64-4f0d-8392-5f2b49c32d2c
Chr11	60	16	92af65a2-6dd2-4b1a-8d37-82e44903bb30
Chr11	60	16	803c00fc-af87-4af7-b216-3d8be89ceaa6
Chr11	60	0	43f7765c-538e-4e29-a914-781cd444237c
Chr11	60	16	e0c02853-72d1-4547-980f-a7ce44dbef27
Chr11	60	16	193ee62f-20b2-4e01-b723-fb628b77cdb6
Chr11	60	0	efc8eb7e-d1ca-443d-a738-556510b68316
Chr11	60	0	6ae33610-4c08-40f5-8145-23d1d57f3d2a
Chr11	60	16	c6c2ea8d-7840-4864-a89b-4ec76f57d79a
Chr11	60	0	41ba9022-6d86-4d2e-b056-1572bf1b456b
Chr11	60	16	e81a8e41-f056-4e1f-bb28-d81a28ade9b4
Chr11	60	0	ba1b5cce-5284-43a6-ab32-979c443335fd
Chr11	60	16	c2bdb234-b09f-4bcc-b4aa-d645b4c7c65e
Chr11	60	16	c1e55c15-0631-4e94-8906-900ed81188e6
Chr11	60	0	0eb705c1-b255-460a-b6f3-a8b7f5e9064a
Chr11	60	0	280759f2-f1ad-4e79-80e0-b56e76d35fad
Chr11	60	16	ca61d883-96b3-4fc0-910a-9bfd04f1ec44
Chr11	60	0	6457db20-dee6-4c56-96cd-e1ec520973b4
Chr11	60	16	20007cc8-a585-412c-9642-9d835e416524
Chr11	60	0	e21d291a-0ce6-43f5-8db2-f59087984955
Chr11	60	16	48bd0214-82f4-429a-9398-2cd7b41394cf
Chr11	60	0	bfc91365-87f1-496e-a294-3b4575f379ce
Chr11	60	16	436432a9-e773-458b-bffc-3debbad5a97f
Chr11	60	16	91d013be-0b8f-405e-b03f-cc48f20c5afe
Chr11	60	16	3b8f84fd-483f-47ac-8a13-43ce26c90e8e
Chr11	60	16	f5efc34a-a42f-412f-b07d-9eb5831b6231
Chr11	60	16	b39de32b-efaa-416e-9819-8f252f3580e5
Chr11	60	16	59641634-f4c9-4ae3-9f0d-509d75f5fdb1
Chr11	60	0	69a71455-385b-4338-a90f-f23d43d143bf
Chr11	60	0	7135ea48-8a8c-4f81-8746-e1d4a9c48e7e
Chr11	60	0	5c210d4a-f609-44f4-968f-b03dd66ce363
Chr11	60	0	30b0d562-1ca1-4c9b-bb2f-c8ddb1d12d30
Chr11	60	0	7e9ddb9a-3981-4b2b-8752-85098ba64306
Chr11	60	0	fb1e8633-ccb2-4c55-a1e2-890a4581269f
Chr11	60	0	3ca477d3-d639-4e95-a05b-57657bb1cec6
Chr11	60	16	f4629585-edb9-4d7e-81ad-fab52e77a0ae
Chr11	60	0	d25c29ec-8076-4e4a-aaf2-0bd74b3356d8
Chr11	60	0	96279a1f-fd9f-4747-8a06-820cf736ab90
Chr11	60	0	206a64de-4f3f-423a-9cfb-12c09e3ec1a2
Chr11	60	0	1c44819d-a41e-4429-9044-d265785f0e98
Chr11	60	16	4aa409f9-0345-4833-af53-79ce88ba0e67
Chr11	60	16	02400d35-ee37-4e73-91bc-79ea7a202f8b
Chr11	60	16	95dc9844-c837-492e-a886-d036406e4d9c
Chr11	60	16	f116cbbe-72fa-4bf8-9865-e3d7e6769a19
Chr11	60	0	c5628463-338e-411b-a889-6603f3723d00
Chr11	60	16	98dacc19-209d-4cd2-afe4-1490d148d564
Chr11	60	16	08b7ada2-239d-4894-8ce0-97c280da0990
Chr11	60	16	61ae11a4-fd23-4cff-b2fa-e81eda96549b
Chr11	60	16	446a8799-0d7a-4ba6-bb32-0972600a681b
Chr11	60	16	1ff49925-6d81-431e-ab27-a23346cc2d2b
Chr11	60	16	2b0bcc10-151b-46b1-a607-a7cbfa557cf8
Chr11	60	16	c178cc89-2319-4420-a383-9e417d95d65d
Chr11	60	0	36ac6450-0ea8-4973-8b02-0a3a4862787e
Chr11	60	16	d2542b3d-9362-4375-a81f-2117a6d021ed
Chr11	60	16	a7f56529-eaf8-48ed-9e4b-0287e9ebd6d1
Chr11	60	16	5d1db21b-9002-4c8b-8391-79c67cb27d56
Chr11	60	16	f332acd1-ebe1-42e1-b9cd-e2967e7da489
Chr11	60	16	ceb76bea-5d84-4406-987f-03bbf280f68c
Chr11	60	0	bcd78b8d-0cdc-4e59-aad2-986cc6e4c3f1
Chr11	60	16	e44cc874-ed0a-46b0-95ff-882ef735a9ee
Chr11	60	16	2b55d3d4-62bf-43a8-ad00-a9f5baa0790f
Chr11	60	0	14644bdb-d1ae-4d7d-8ca9-9d425b247e72
Chr11	60	16	c787c48e-7958-40b6-b537-cb8bb6c8598c
Chr11	60	0	2bb89354-d356-475d-ab45-38bb367590b3
Chr11	60	16	c6506fef-acac-4fef-a5e9-d7acec496157
Chr11	60	0	54f8bbc6-1def-41c3-8f0e-cd71a8ded19d
Chr11	60	16	3f5bed39-2b66-4200-a000-9cc6db2f0dbe
Chr11	60	0	5409fd21-99b8-4940-8635-859e46457d5e
Chr11	60	16	e7c51ae2-68b2-4eb7-8fba-6a6e6d4a1166
Chr11	60	16	35b4b5b9-19ee-4141-a6c7-03c3ff5c32ea
Chr11	60	16	929c75c1-07ed-4bcc-add5-10fd529a8c3e
Chr11	60	0	55f9b616-f656-4a6a-89e8-137b9090363f
Chr11	60	0	3f80d6d1-f060-4785-a034-ff66190b2f79
Chr11	60	0	a9b8af9c-897e-4c83-a893-9be55355a357
Chr11	60	16	4b6d5fea-5488-41b4-95d2-f7d4cc5a3206
Chr11	60	0	fe94383f-5fad-4ee1-8a54-c0fe5343f451
Chr11	60	0	b67711a7-7792-4f58-a20f-d1a59803e1b1
Chr11	60	16	156a7b16-b7da-479c-9bd4-7306b8f27d64
Chr11	60	0	caaa6d0b-0df6-4bb5-af80-bb937320b3b7
Chr11	60	16	48055b3f-e6b7-4a86-8606-36cc342eae16
Chr11	60	0	a3916337-e90c-4eaf-991d-c2685fbf42b3
Chr11	60	16	2ce83ac3-8380-429d-b1aa-c847df8b66ec
Chr11	60	16	8cdcdb8b-04e1-4159-8d48-d29e1ac51fb2
Chr11	60	16	cf6235b0-d363-48a7-94df-0b00206715f5
Chr11	60	0	f83b45d1-b58d-42ab-b90e-bf60601ef5fb
Chr11	60	16	fbdacba1-da7c-46cb-bf8a-2f601eb878af
Chr11	60	0	f6678b93-fea4-40dd-a33f-85f6512e3778
Chr11	60	0	6baa817d-20d7-45bd-9054-88bf3f1d32d0
Chr11	60	16	b33354f8-d293-4aa9-b74d-b4df76520ae1
Chr11	60	16	59e5d638-6ca3-40c0-8b70-e6d5a7b5bb6a
Chr11	60	16	25bf69cd-2711-4df0-b245-d9b59feba0b0
Chr11	60	16	f528305d-e988-41a2-b4cb-34b026f01e5c
Chr11	60	0	c56c6f35-1f17-4d8b-9b5b-6616c8cb1cfd
Chr11	60	16	00c136c2-3541-49c2-bf13-494576c4a919
Chr11	60	0	22d41218-8782-4cf9-8b0f-40e6d35d5a2c
Chr11	60	16	7ff57cd9-cc6e-4ff5-9c17-f65e0d2baba2
Chr11	60	16	053e9270-d5a8-465b-8e04-8a044b4c89ce
Chr11	60	0	7eb14b76-3d1d-484b-964e-f7a86ceb0efc
Chr11	60	0	18f3c99a-63cf-4864-a95e-d3ff31e402bf
Chr11	60	16	a482fef3-0752-40c6-b4e0-e48823d798b5
Chr11	60	16	4cbfeeea-1069-471d-9909-b34f096c521e
Chr11	60	16	28df802d-d339-4d50-8911-f2d886d571ef
Chr11	60	0	0bdb1ce6-0b80-4bf1-926f-b5bffa5e1416
Chr11	60	0	d8d4a60d-5598-4a2b-a6da-a4f110a82115
Chr11	60	16	6d62b324-25d4-4318-875b-8e9aa401b443
Chr11	60	0	9cd63ea3-6b75-4a79-b43c-853a2a9d6de3
Chr11	60	0	2d0c7054-b28b-4a84-bc30-4bda82e2a2f2
Chr11	60	0	831b1d84-4fc9-40ad-964c-2ac511de894a
Chr11	60	16	23419243-9854-4fb1-8cac-841f8b4d8290
Chr11	60	16	3a721de1-30ef-4ffd-87dc-7de8106ca19f
Chr11	60	16	d3207c7b-f88c-4bbb-8896-9e5ed4904e81
Chr11	60	0	a8a7aeba-19dc-4cee-8d62-a1d784c922e2
Chr11	60	16	e13c4c1b-7fbb-45f6-946b-c49a115c763b
Chr11	60	0	7e319a6a-8ee8-4f43-98ac-157950f76703
Chr11	60	0	8ea6aede-eac0-47b8-9d4e-5dc88f2c027d
Chr11	60	16	a1a517f1-b1b9-4e5a-918f-4c50eb5727c4
Chr11	60	16	62cabd3d-4ad4-4f9e-8463-33db4718b83e
Chr11	60	0	655d7b37-05a6-4597-973c-27e216f57d10
Chr11	60	0	fe417b20-cf43-44c9-8dd1-2a1bed6cdf1b
Chr11	60	0	5f02a7b4-1eb2-45a4-9b71-52fa7e39e89c
Chr11	60	0	0c81d0a5-036e-4006-a604-b40071a356de
Chr11	60	16	4d8a3043-8dc1-41cf-9b9a-dfc12e431d32
Chr11	60	16	26b9dd61-9714-4eb2-8b47-20c220120510
Chr11	60	0	23fd327f-7a23-4ad1-bd38-eac045198cf1
Chr11	60	16	07614611-72c4-40ed-8272-54ff06c4cfa3
Chr11	60	16	85d61537-3990-429b-9322-a85bfb67a74a
Chr11	60	16	7b378c53-2465-4379-a7d3-7460c0e3540f
Chr11	60	16	e8f2e3f2-5d82-40c6-9593-d26fcef4bab6
Chr11	60	0	acf99679-2a83-4ef0-8901-cb336f148f29
Chr11	60	16	25a51877-17c4-4fdb-9e46-d150d6f0b6b1
Chr11	60	0	705406f5-5519-4cd3-8389-849326b48849
Chr11	60	0	af337bea-2dd1-4fec-be01-e6d8f90738a1
Chr11	60	16	bf755667-fe3e-4dd6-b873-f6ada0aa4341
Chr11	60	16	4420bc20-c84a-4dac-b30c-d58f1f104a02
Chr11	60	0	8eb59485-6142-4836-b8d5-132241adedd6
Chr11	60	16	b5f2b1ad-d9b6-4637-810b-841a2fd53313
Chr11	60	16	e7dad170-17b3-4ea0-9afd-0af0dc80cd7f
Chr11	60	16	5c463998-d60e-4029-9d54-d6f06b87fddd
Chr11	60	0	7e1a7ca7-ee50-4b4a-befb-908619f14c82
Chr11	60	0	45b75e0f-5063-454c-b3ee-4775573741c1
Chr11	60	16	a4dcc05c-443b-4889-9b04-1505a408bd1a
Chr11	60	16	fc4d05ff-4beb-4a88-b46d-b271318b754b
Chr11	60	16	11676663-ba73-4cfc-bc6c-8b51c32aa817
Chr11	60	0	fcbb7d0a-2844-40b3-8de5-086039e29f9f
Chr11	60	0	092365db-9d0c-4e34-8f04-2245fc343a88
Chr11	60	16	6b838c60-0084-4ba9-81ed-da0bb784ba35
Chr11	60	16	7f50bb03-7e39-4511-8644-745457b9ffbb
Chr11	60	0	89267fa0-7562-4636-b413-176e147e2d3b
Chr11	60	16	5e294344-c36c-4a55-8eec-8b7e83f944f3
Chr11	60	16	bbaf246e-0528-40d5-bbe6-07afc82ba72c
Chr11	60	16	f3426e78-8f1e-4ade-b302-d0a9c8b8158a
Chr11	60	16	e1a8007d-ab9a-49dc-adcb-763050b0b04c
Chr11	60	16	70d3d30f-41dd-433a-9fd0-7f402fb5996b
Chr11	60	0	1a3a30b5-a29d-42b0-9cd2-c34ccab25e1a
Chr11	60	16	3e357ae7-84df-426f-9c54-65cae7c8ee9b
Chr11	60	0	639961b2-d65e-473e-9dcd-521f498b577d
Chr11	60	16	75554b6e-ad41-4859-ab6c-20d37d349239
Chr11	60	0	68d1c0ec-a074-49ed-a5bb-544cd658e1c7
Chr11	60	0	284f59cd-4ac8-4be4-a767-41d3447f1f3d
Chr11	60	0	10cc5b3c-e3ae-4363-9a55-42614fb2e877
Chr11	60	16	3c10d293-16e8-4362-94de-b6b5582573db
Chr11	60	0	d39e2565-f7c9-4146-9700-247f07bf3f57
Chr11	60	0	f8e2c40b-49d1-4e0f-8c82-243902434033
Chr11	60	0	8ab5a81c-77dc-48ce-b443-699ac7af9afd
Chr11	60	0	41d1e076-9801-4b7d-b75e-c616ae135f29
Chr11	60	16	3301cd5e-a4cc-4121-b61c-8607470d3a17
Chr11	60	0	5ae9ce69-c8c8-4fa7-95ab-4ad84f6a6c73
Chr11	60	0	40eb5dd1-232a-4df6-9f5a-c60cb341cf58
Chr11	60	16	86375762-632a-4e3f-88ad-58d0103e8e9c
Chr11	60	16	bd3cf00b-9c43-48b1-bb3d-3bf9c072aeac
Chr11	60	0	e66c52eb-7731-4068-8a7f-af409b4927b0
Chr11	60	0	22d46bf0-4318-45bb-9221-7b507f6f4e96
Chr11	60	16	d4a398a7-479b-4c5e-b84a-2c7af92c68de
Chr11	60	0	6bd81e94-0cb6-4065-b087-f2777f3a9b25
Chr11	60	0	2643f88e-2f1f-4c63-89bd-b658d249ddcb
Chr11	60	0	b78101f4-3a35-4172-8aa9-3caca4a2d61c
Chr11	60	16	2aa58ddc-f880-445c-9613-72ac3c5134c7
Chr11	60	0	6f0a7ae6-9341-4f7a-bc43-7aa10c7a07d8
Chr11	60	16	08943afb-06fe-48bc-a54f-04f3a5cfed55
Chr11	60	0	776604c0-d3ee-4674-a737-13899a20785b
Chr11	60	16	e79fd91f-8098-4318-bc4d-e0114d305330
Chr11	60	16	4573157a-991b-4fbc-9052-ebe044e3b5fe
Chr11	60	0	1da4201e-212f-4ceb-be4c-69c1a19c9ac4
Chr11	60	16	fa88324a-bc1e-444a-bfff-75ea8986be54
Chr11	60	0	877579a6-eb39-492a-bf15-2545ded31f18
Chr11	60	16	245d7c35-65ae-446c-8c09-300e4a2147e7
Chr11	60	16	7f816a91-a39f-41d7-aac0-c7cec09a9a64
Chr11	60	0	05620b1e-58b8-4631-bdd4-9a87bd10718c
Chr11	60	0	70e57d92-478b-417f-8da2-604c3b59507b
Chr11	60	16	7c578a54-eee1-4baa-a891-e893351feb0f
Chr11	60	16	c63e22b2-745c-40f0-8480-7d559c9fdbbd
Chr11	60	0	f5170929-20b9-4ea5-b8dc-4a4dd11d6aca
Chr11	60	0	b4977360-82b1-4335-a804-f2c0f38f243a
Chr11	60	0	f6079f82-ecaf-43fa-b4c4-d7781000cce1
Chr11	60	0	1170433a-6429-4943-b8bc-3688982acaa6
Chr11	60	0	669959e8-74c5-4aac-b505-4a9b3db1db77
Chr11	60	0	53ddfdb9-4372-4b4d-a7ec-c70308dba481
Chr11	60	16	7f1814e1-c24e-4772-bd9d-80dc2b9f0931
Chr11	60	16	5224a4bc-fb2e-4ce1-b74b-8a2ea8054723
Chr11	60	16	f4e497ee-9007-4969-929c-42e28354f1b7
Chr11	60	16	c35fff19-8026-4723-bde7-2cfd05a21b91
Chr11	60	16	83005d79-858f-44ee-be2c-7f2b1552f547
Chr11	60	16	b8f8f3a7-748d-4be7-b1b0-fe42b2fb20d4
Chr11	60	0	1ca37413-5c19-4500-90b5-e161deee20a0
Chr11	60	0	fadf4ede-2ea1-4e4a-8f2c-538baca7a5ab
Chr11	60	16	24600457-fe8d-498c-923d-0a6833aebbd6
Chr11	60	0	6370476e-90d8-40c5-890f-c8b120fe6183
Chr11	60	0	7fa81b1a-d4aa-4911-904e-283ea2c9303c
Chr11	60	0	e2cf5428-5e43-4e6d-bfdc-7d5647bfa531
Chr11	60	16	1367a0fe-14ea-427d-bc6b-91d48f0bbce7
Chr11	60	0	3465e24f-2ef5-41f8-9e85-8f0377b23652
Chr11	60	0	7571b9b6-0663-44cd-847f-4cf58ec19020
Chr11	60	16	bf25d049-e7e4-4ebb-9722-253864bc7eee
Chr11	60	16	65f588e2-a140-47fe-bd3f-9b6fbf2e7008
Chr11	60	16	f2a39f4a-d58a-4ab2-a73f-4f3849e85691
Chr11	60	16	5e3e79e0-a1a8-4d5e-b677-4e42fe53523f
Chr11	60	16	99bdc23d-c6de-4865-a0df-4492a89a7671
Chr11	60	0	6477943b-6cc5-4c3e-93d1-8580589e60c7
Chr11	60	0	75cc38e7-3aa5-4069-8695-8296aaa909a2
Chr11	60	16	bca1c151-a087-4795-922a-060f071c438b
Chr11	60	0	6c5d59b8-89fd-44be-ab13-c74b975ebb60
Chr11	60	16	69bff88f-6a46-4b86-aa98-e2bd3fd0bad7
Chr11	60	0	7dbdac13-6bc5-4f03-8502-9923837aee54
Chr11	60	0	dc5bfc51-644b-4191-a80a-f8a630e69478
Chr11	60	0	f5bc486b-2591-46cb-b3ce-813002e46f8a
Chr11	60	16	c294c357-f801-4b3a-b1b0-3f66a98bfe4d
Chr11	60	0	f1166758-6a69-43cf-8e7a-d1dafdb1e94f
Chr11	60	0	6b6b4b55-2f82-4f33-b9aa-3ca63a952990
Chr11	60	16	729c88a7-2e11-49c9-af9c-cbbe7ad27b3d
Chr11	60	16	2c5f36f6-dc5e-43eb-bad9-1921737ef29b
Chr11	60	0	c4778ca9-c436-4727-bf48-6bf677f26ff3
Chr11	60	16	838283bb-48ef-48e0-be89-3997238d906e
Chr11	60	16	1ab27d73-4a7c-44af-8ab6-7ce7f5e82109
Chr11	60	16	3626127d-072e-466f-a46c-5534bbec00ee
Chr11	60	16	eb12f072-6571-40ed-a836-31b0032dbb52
Chr11	60	16	21812493-3cea-4a85-bf4e-3b91c160530f
Chr11	60	0	18bae1b6-5010-4a4f-9a42-948fc1cf17a2
Chr11	60	16	5df31c12-f3c6-48fd-9e41-34ca3d774176
Chr11	60	16	93de647a-6599-4109-b57c-e1a12bb08a00
Chr11	60	0	3441710d-1533-49c6-8477-9d1465e0f90b
Chr11	60	0	ac221c2b-bec8-463a-b499-13ffd82f613d
Chr11	60	16	ded61c8c-33c8-45ac-9399-76d2c80b35ec
Chr11	60	0	6f47005b-46de-4364-b50d-fa6e8574cf16
Chr11	60	0	5de55e06-971b-4e28-951e-1a68e9b2eb36
Chr11	60	16	2d8e0849-6393-498c-93df-07e16923a512
Chr11	60	16	67aa601c-b32e-40c1-ba08-59cfd16cdf53
Chr11	60	0	a1a5a828-0f81-4470-bb88-2f295258e20e
Chr11	60	16	f7b1630d-3db7-479d-a093-759ce458908d
Chr11	60	0	62e8dfa8-2526-4251-973d-7d1e6f6bdebb
Chr11	60	16	5d5f3bc4-47d0-47ce-a399-f37f55e21a7b
Chr11	60	16	de8e5b9d-af0e-42b9-93a7-b0743680b852
Chr11	60	16	b93b1b5d-77a9-4959-b3a5-8fbf6e922c5a
Chr11	60	16	f962ceba-cc49-439f-b882-7d27ddbeb793
Chr11	60	0	9a91a589-cdcd-44b5-8677-2ca62586129b
Chr11	60	16	035a20a6-0a66-440e-81ab-16d159be7ba5
Chr11	60	0	61a9bf31-b7a8-4c0a-8122-dfb27e8cc521
Chr11	60	16	24bb34e5-de47-428b-b7a8-46dc6db08934
Chr11	60	0	be1f1429-054f-4d00-b2f6-f522ccb9197a
Chr11	60	16	da38e151-152c-45c8-bd22-f77afbbf213f
Chr11	60	16	4fee5c71-521f-49f7-a6e7-af05bd9718aa
Chr11	60	16	61082abb-14ca-4778-b771-bf1bd4b7d231
Chr11	60	0	e05f933c-bf9a-4c3e-a1f0-f5047a1fa959
Chr11	60	0	78e58011-c8b5-4b33-9747-38ee8778dfb8
Chr11	60	16	6b6cf9c3-d9c3-4bfd-92b7-3d352fc03660
Chr11	60	0	a93829e1-084b-4086-ad21-45692e69028c
Chr11	60	0	5a2894ba-b7b3-4d0e-a758-00b1e50eae97
Chr11	60	16	4ddaa683-39ef-48ad-864e-6a03f8e314e6
Chr11	60	0	dc4d5c83-1c24-48bc-bc51-4542296682c3
Chr11	60	16	d5990364-e639-4fee-9420-6340179150e3
Chr11	60	0	a824f7e1-8b50-4225-9bde-748a07f662fa
Chr11	60	0	1a374bf8-9dfd-45f3-af77-fc8a3835a2a1
Chr11	60	0	e07cfe4a-44db-4c56-b571-cc28d08427fc
Chr11	60	0	68ec933c-48f6-4dab-b553-861936a6efb5
Chr11	60	0	47aa8a2a-fbba-43a0-ad08-9d518322901b
Chr11	60	0	f9f7826f-3e23-43b0-924a-2ca378190e07
Chr11	60	16	a20306c3-987f-48b6-842b-08af16b4dee9
Chr11	60	16	24697593-261b-4f3a-b304-d570a4441476
Chr11	60	16	61d0338f-2052-4d88-9c68-df4c8c365c09
Chr11	60	16	f5669d88-2f37-4681-8e5b-40088d7f8cb2
Chr11	60	0	b9099ca1-47e1-4c19-9c72-425837de0027
Chr11	60	16	dcb7ebda-ef0b-485a-8a5c-158e58053739
Chr11	60	16	32c7625f-375f-425c-9843-be39e2f000b8
Chr11	60	0	02ea0e82-c50e-41e5-bb9d-5ed5264f8871
Chr11	60	16	a321a4aa-106f-42ff-a641-ef5dad5ef65d
Chr11	60	16	c718c066-99a7-4d0e-8bad-8ae9fddc39d0
Chr11	60	16	d6dcbd25-fa9c-4745-83fc-7bfec60e0672
Chr11	60	16	173924f9-d180-41db-817b-977487f9181c
Chr11	60	16	184cbdfd-27cb-48c5-ad1f-0378f333c339
Chr11	60	0	ca9ab6a5-15a3-41b0-b243-50e2bdad3e3e
Chr11	60	0	f6baa896-2c6d-41f1-a6f4-671848e8a4d5
Chr11	60	0	e4d6e637-568b-4b6f-9db6-f465d30cbc3f
Chr11	60	16	87447054-6d38-4716-be0e-cd3b40b6b90a
Chr11	60	0	71e4c580-132d-4c13-b616-1e0d50aaf404
Chr11	60	0	dcc97c68-74d2-48d0-bb42-a76d762a64ca
Chr11	60	0	10bcc386-d43f-4e40-8f3e-225653b4c503
Chr11	60	0	99cfd96c-5080-48ba-8272-f28fcac4183b
Chr11	60	0	8c362c9b-f389-4ae4-94d7-879978f1b187
Chr11	60	16	cca45c1c-0f8f-4b0b-9554-55ef3cf0b763
Chr11	60	16	29a78617-1a62-449c-8351-661f2cf53412
Chr11	60	0	e4cd0825-8c0e-422d-9152-6c9ecccb8fea
Chr11	60	0	8f317322-df60-4c81-8c01-5fa05338193d
Chr11	60	0	0b44058a-7a68-49f6-85c7-464740e6c91b
Chr11	60	16	6b964da6-cf09-4e01-8a7b-d557a7fc2338
Chr11	60	0	de59e1b3-0ac6-49b6-b70a-39c17a17f670
Chr11	60	16	fda691c0-dba2-406a-853b-33cae5c1c35b
Chr11	60	0	9092242b-d596-4afa-b5c2-ebdaee7a4324
Chr11	60	16	54729bf5-71c5-4dbf-b7f4-874b9131f035
Chr11	60	0	e8b7360f-c67a-474f-9884-466a2caf826a
Chr11	60	16	f3d01e70-9cea-4b36-abad-628b672577d4
Chr11	60	16	52bc5939-965e-4c94-9fc7-2765cff499cd
Chr11	60	0	a4ecf502-bdae-46fa-be6e-431d90c55342
Chr11	60	0	84fa36ad-113e-47f0-86d0-b1a3be556106
Chr11	60	16	7bc138bd-7a16-40d5-ba02-c7747737e2d7
Chr11	60	16	5bc5d41a-960c-4fd4-ad66-ef8fab2d4726
Chr11	60	0	24cc4158-280c-45b5-bc38-607ce0c824f3
Chr11	60	0	edec9952-0e22-4fba-a3ea-82504dbc6db3
Chr11	60	16	21028433-e7f8-43bc-a8c6-130ea5dec179
Chr11	60	0	810f1f53-ca51-43f3-a529-4bee7af33fc6
Chr11	60	0	828351f9-e216-4034-a605-4c05dd5a35b7
Chr11	60	16	1ec65696-8e85-456e-b244-b1a3a94a1203
Chr11	60	16	e67b92ea-dacb-404f-aa22-f81398456c3a
Chr11	60	16	9af45bf0-c1bc-40b5-9d44-1fbcb5ca7dd9
Chr11	60	16	ba71c3c0-4b3d-42b4-869a-301984c06bf6
Chr11	60	0	17f4d8bb-df1c-47ba-b6de-56c823e6adcf
Chr11	60	0	a11943f2-3323-4200-9782-9b02bc9d2057
Chr11	60	0	fb21238e-5d38-4132-a11b-863e70e55995
Chr11	60	0	8875c7aa-a067-48ea-bc0f-ec3199fdac7f
Chr11	60	16	eb34a4ab-5010-4852-9b9d-2b68e5690654
Chr11	60	0	b44241c2-d53f-403e-b9e1-e08d2d8a46bb
Chr11	60	0	2a5956bf-bcb3-42d7-8ccb-3af91d9b6fb1
Chr11	60	16	3aadb442-0837-4396-89f1-3c7a645e0694
Chr11	60	16	53a3c26a-beb6-492b-a6db-a60687f472bf
Chr11	60	0	0f31e73c-535a-4e0b-a95c-85b8d4960eee
Chr11	60	0	d3135b93-f242-4098-a72e-1794d701709d
Chr11	60	0	50421cfb-6b49-4f02-b11d-4401d7e55c3f
Chr11	60	0	383a8284-873d-4285-bcc2-610bec059dfd
Chr11	60	16	a12abe50-dcb4-49a3-abdc-95e5dbdb03d7
Chr11	60	16	e34b494c-b612-45fb-9cdc-276ab334c2d4
Chr11	60	0	11edab3f-366a-4727-be18-0de347fdd3fc
Chr11	60	0	70d54f76-c0d8-49b6-8ac3-38aa2d0ad392
Chr11	60	16	3d9bfc94-b29a-488d-bcb7-099d3c86e8ae
Chr11	60	16	3cd0df55-4d86-4c0b-b986-645bf880bc22
Chr11	60	16	829b0d91-4382-4fc3-82de-fb2f690dc8a2
Chr11	60	0	bf9770c9-fee8-418d-8cbb-95750f7e246b
Chr11	60	0	3a37f57f-d015-4ba5-a82a-0b09df4c861f
Chr11	60	16	6b284d01-499d-46d0-ad5b-1f8da7ad9a48
Chr11	60	0	246275bd-3af2-4e8c-b914-1669211273ce
Chr11	60	16	2113d98e-2ab7-4d82-93c9-5f1a9619908d
Chr11	60	16	6b68492c-7a97-4975-8a98-8b62e87b5e31
Chr11	60	16	0225a13e-061b-47e3-b49f-e68182aca2b1
Chr11	60	0	1fa40052-714a-4ecc-8ce8-79dddd43b890
Chr11	60	16	7a6ac32a-af38-4707-bf05-ab14fe352a84
Chr11	60	0	71689cae-debc-46ec-9d13-d0e5db535009
Chr11	60	16	9de85215-18c3-4af2-980c-dbe711d2f1ec
Chr11	60	0	fae01f6d-14a9-4871-9104-545e734b31a6
Chr11	60	0	dae3fd5e-b244-4a57-b2af-b93e27ac2697
Chr11	60	0	3c478f36-43a1-4728-a3ac-7f6bf7276a7e
Chr11	60	16	bda5c5ef-55d7-41e6-8d65-79ba6a375e9b
Chr11	60	16	2ff75c7e-4b79-470a-a5b6-5dc948d9ddbf
Chr11	60	16	bf44417b-1732-43bd-b8a0-0c36eabfbb7f
Chr11	60	16	7b2e1e94-8a8e-48d9-b9d4-9b469361272d
Chr11	60	16	76f4fed4-a716-4bcc-981e-fb26fb430105
Chr29	60	0	69ea4829-4c29-44d7-832c-34dcc2f8b3c9
Chr29	60	16	d312afb5-c2ca-46a0-9ec9-e7588a927fc3
Chr29	60	16	c760ab54-4cca-4e42-b2bf-06369ea0da73
Chr29	60	0	e6b082c6-f142-4cdd-a838-257783724385
Chr29	60	0	3ca0382e-b0dd-43e3-bd96-22fdebf01d19
Chr29	60	0	2b676e1b-c1e2-4710-89b2-fa8eca54747a
Chr29	60	0	d89d2a37-ac53-4534-bb24-381df9bd34ad
Chr29	60	16	c4c1e22d-ad4f-4879-94ba-82e57f4013e7
Chr29	60	0	64b48f1c-6666-4ecc-b723-6b9b6aaf0201
Chr29	60	16	2dbdd904-8295-44a9-965b-15329e46a5e1
Chr29	60	16	d845dc42-2fc3-4a2b-af64-facb9e13206e
Chr29	60	16	9cb6ad19-9088-4bfa-820e-5069838b5cd1
Chr29	60	16	df93a271-7ce8-45eb-b8a8-e2dbde66e8af
Chr29	60	0	f7c9227e-8fe2-4ed4-8134-558c53906fa6
Chr29	60	16	f0ef0a21-f790-441c-8828-1626549badbd
Chr29	60	0	05bdf274-81c4-4167-98d7-62fe613ad7ca
Chr29	60	16	11ca5a74-2d62-4e2e-a726-c540255e7a5d
Chr29	60	0	fc77069e-2d6f-4d19-a9a1-5e0450e8a2cc
Chr29	60	0	3265e34d-be32-4bad-b901-4aa2de42cf05
Chr29	60	0	022ef6eb-b957-46e4-8e11-0bdaa4e0cd9d
Chr29	60	0	41b22cdf-d811-4bde-b880-c5f7907eac96
Chr29	60	16	326eff69-1491-4962-8472-1b3dbc09af12
Chr29	60	16	7c2f2cb0-eb34-4fec-8d26-72fc7c01f189
Chr29	60	16	18721c9b-dfc2-44fa-bd91-29d6c81f7993
Chr29	60	0	ff81a3af-a4f4-4340-bef7-e8ecb1a010b5
Chr29	60	16	ed4a381c-ec4f-404b-88af-041e91a83cb1
Chr29	60	0	53f42eb9-1925-4a19-8376-7943b7692527
Chr29	60	16	6db40315-c80e-46e5-8d4b-bb1afd530b08
Chr29	60	16	fc520d87-9637-4f38-b48c-51c550670f49
Chr29	60	16	fa21f9a9-424a-4095-b70f-18dba84ffba4
Chr29	60	16	9d912ea7-d6b0-4e0f-8248-c3cd120a4788
Chr29	60	16	034e9bd5-7b83-4bcc-9100-705c089c998a
Chr29	60	16	b504cdac-c7db-4683-bc05-ca7260c01920
Chr29	60	0	9c5938be-d6f2-42b3-853c-60ba13b14b35
Chr29	60	0	3b3bb0c1-f5cc-4ecf-8794-3b8d98158cc1
Chr29	60	0	779bb961-b3fe-4da5-a39f-e7698385ffbf
Chr29	60	0	4d3b0b2d-beaf-41c5-b395-feb94c0d31ad
Chr29	60	0	52712ea2-ec12-4222-8a11-9ee8d2bb28f6
Chr29	60	16	c1325096-4004-4dc4-bd7b-c8de746c95da
Chr29	60	0	1a06f30f-a19a-4e59-8cf8-9f8bdd15161c
Chr29	60	0	38ae5f51-6769-4834-8443-ffb05ff2ca05
Chr29	60	0	43bf0a66-7d19-43ce-b057-c58d7e38ad66
Chr29	60	16	6a517288-d419-48fb-aa23-0da91bb9b05c
Chr29	60	0	35c57c94-b805-494d-9ada-b660db761c12
Chr29	60	16	833a4e70-3673-4386-b757-d8f5c5e22e56
Chr29	60	16	097e82f3-27d1-427d-bfa8-39235c781147
Chr29	60	0	a2ebde4f-5468-46f4-9a8b-51893476e82e
Chr29	60	16	8f5dfbaa-448e-473c-825c-dac5727eeeae
Chr29	60	0	57e858b4-db1e-4aa8-8d9d-cffc2295c02d
Chr29	60	0	61a3828b-61d4-45cb-a9b0-d2e0e2f8776c
Chr29	60	16	219481bc-e659-411a-ae40-826e2046e8bb
Chr29	60	0	b470c558-f05b-4d45-a771-0909ef1fcc2c
Chr29	60	0	04ddcbc0-3a65-4b4f-86f5-b84f278e374f
Chr29	60	16	98791e81-e729-4d78-801d-c4c15a2a24d3
Chr29	60	0	2262c58b-fd5a-4cbf-ac7c-d183c7295f51
Chr29	60	16	9d2b40bf-72ce-4bee-9f59-48fcdbc523bf
Chr29	60	16	d01d2a84-bec7-4fa7-9e3f-89d148e5f9d8
Chr29	60	0	fba4a956-e93c-49d9-b5c0-9d8756929921
Chr29	60	0	87f2c31c-9366-452c-88b3-25844ee5fc05
Chr29	60	0	0ea2fdd2-8527-40ea-9527-68e7e8b51ef6
Chr29	60	16	7d515e7b-1cbb-45fc-8ef3-08de6f8edaaa
Chr29	60	0	a8fdecdb-268e-46d1-9128-e3bf5a5106e1
Chr29	60	0	0cfe028a-c033-4b01-9f50-13d5a8228aa2
Chr29	60	16	fca3992f-e9e8-42bd-b106-c783b20e83b0
Chr29	60	16	26935fb7-ed3b-4661-8406-723463d2fb22
Chr29	60	16	5197d64a-9890-457f-a229-ff99dbc90628
Chr29	60	0	7b5ab2a7-1393-400f-a2f0-8cc33cc0f733
Chr29	60	0	3017589a-5634-4e26-9f3e-14c9229a8ec3
Chr29	60	0	93de5c4d-75be-4a2b-8faa-e245d07c65c8
Chr29	60	0	9e7ded5e-e87b-4637-9fb3-8c5acaae33ab
Chr29	60	0	f5b7660a-7d50-49fc-9e89-c4d49cf32e2a
Chr29	60	0	cea9c4aa-9510-4099-8a27-efbc477651ef
Chr29	60	0	e8c5e4a1-587b-4754-b177-0486b8e1d3f1
Chr29	60	16	67d05376-92bf-438a-acb7-643cb2735de4
Chr29	60	0	9d4a8072-20c5-4500-b395-c956a216466f
Chr29	60	0	e17f15fd-df70-44ff-8742-3912c7a2bb99
Chr29	60	0	9d28f4a7-0dd1-472a-ae2f-88ec2b1abd62
Chr29	60	0	0684a125-5cc6-48f4-8897-e9c7e390b8e6
Chr29	60	0	e2f261e0-da76-4aa8-811d-afe23482f8ce
Chr29	60	16	90ff8a52-e3ac-4dd6-816d-e2cdb86c00fa
Chr29	60	0	085828b3-82b2-49ba-9557-93c0df8a143c
Chr29	60	0	f33bb208-12d7-4254-9df3-9bf8becc7509
Chr29	60	0	d77e346a-4ee8-4e46-9974-eac5a31e0a8d
Chr29	60	16	99637544-0682-4b73-a5f4-c2a9eede77b2
Chr29	60	16	ace0ca5f-eafa-4850-9a87-94713a1287a3
Chr29	60	16	e26b5109-0f94-44e9-b6f8-5aa1708a8b7f
Chr29	60	0	2300d25b-88a2-416e-a611-dd8dba23a78d
Chr29	60	16	c037051f-56d9-4dd8-8b77-4fcea18b4e0c
Chr29	60	0	b2132442-063d-4230-9079-64d3679ddadb
Chr29	60	0	6eb70e85-1879-474c-b079-4cc06758cfdb
Chr29	60	0	4510d3be-ba76-4615-bbef-899e0f88094d
Chr29	60	16	ac026922-0ad8-48ab-af7e-7c2a3f4d435d
Chr29	60	16	2731bc0b-6102-4e16-aa70-9ef897fe57c5
Chr29	60	0	62063514-cdef-4e23-b6a5-31e31fad8a3a
Chr29	60	16	b03f1d69-a8c3-4bc7-9c05-9c678a691274
Chr29	60	0	cd6d7962-c5c2-490d-b173-2fc6b6b9b1a1
Chr29	60	16	949449df-0f7e-4a93-9862-1cf143c8e1cf
Chr29	60	0	885ba45b-3d90-48e2-86f6-e4d0800b0852
Chr29	60	0	462fe6b0-c607-4763-8e33-4fa8f053e039
Chr29	60	0	574b7546-1e55-4c03-84b6-d6b53070e4ae
Chr29	60	0	efcddf13-c180-4ee3-bf66-087c4daebe7f
Chr29	60	16	5114ec0e-35a7-4404-ac75-e75cb718904a
Chr29	60	0	0da577a1-1fb4-4636-814d-4fb350c767d8
Chr29	60	0	2967615e-6f50-4d64-af5d-68b461e4977a
Chr29	60	0	309f364a-4c6b-4f0e-b71d-1c10749c9b39
Chr29	60	0	ef92155d-85e7-4a5c-a2b2-d8f193a91178
Chr29	60	16	769a9698-59f7-4e19-9d18-50b6480c30ed
Chr29	60	16	c8a8e4b9-5314-4c18-8373-8cc6a91403dc
Chr29	60	16	beac41c7-e471-4de0-b37f-0bde35cca7f7
Chr29	60	0	f17404bb-46b4-4eec-b776-5d3c0b974dd1
Chr29	60	0	406511cd-3ca5-459c-b296-dc876bd790e3
Chr29	60	0	ea3a9ef1-638b-40a2-b4d9-c1d781387c90
Chr29	60	0	01155e31-f77f-4bb5-9e54-7e42687a2e34
Chr29	60	16	6e959bfb-96d5-4a62-acc7-58f9c70aaa7b
Chr29	60	0	5b6eadff-6916-4f4a-ad5e-915d8aef8fe3
Chr29	60	16	b40875f3-94cf-4114-a66a-f94ed39c14c0
Chr29	60	16	79105f35-a84c-477c-9c35-a56d24a1cf8f
Chr29	60	16	89af7621-bba8-419b-ae10-5e40c052ea80
Chr29	60	0	388e855c-141b-4288-b169-7c7b0b7798f8
Chr29	60	16	a45111ce-94d3-494b-a46d-ec02aa4af624
Chr29	60	0	19d7ce87-42cb-4b26-95df-87474897ba5e
Chr29	60	16	5ea97ba8-e415-41b6-bc0a-510e95b8b537
Chr29	60	16	b070b838-be73-4e64-ad68-2a31e0116a69
Chr29	60	0	c256d669-bc8f-4231-89c9-d3887bf29c1f
Chr29	60	0	272d3304-fb51-440a-8737-96dd2fa0108d
Chr29	60	16	129ae734-2e8c-453a-b05c-3f09245ce514
Chr29	60	16	9c297544-d59f-4173-baac-fb3cf29f89de
Chr29	60	16	71494435-1dd3-4256-b48d-4d1aa285d794
Chr29	60	16	dbd6ab08-34b7-4653-863c-0b75fc167f63
Chr29	60	0	6f433bef-9759-4587-8cc1-a760ea1ec113
Chr29	60	0	9132bd85-2656-47ab-813e-5e61d114a4d1
Chr29	60	0	ad200c5b-6e57-45f8-8989-ff941ade2da8
Chr29	60	0	44d6b62c-fa6b-4546-bfa0-09e652db5066
Chr29	60	16	40b2a3d7-db13-41be-a094-d75237895c9f
Chr29	60	16	03486a13-bf15-4f93-8dd4-fa652192c4fe
Chr29	60	16	edc7fe16-aa9e-4d8b-b5cd-616ac0d1ac19
Chr29	60	0	f36e4804-7de2-4b1f-9182-2561dd8ead9d
Chr29	60	0	bb032362-f5ee-4bd2-b2e7-93fb7dcb2452
Chr29	60	0	a7de9ea1-e313-44f0-9c1f-f042ab992368
Chr29	60	16	49b580dd-1ec0-4fd5-ad8a-f27085910111
Chr29	60	16	3884ed93-09a5-4910-80da-337177a9c2a2
Chr29	60	16	2e581a3f-c554-4b44-a73a-11918efe54df
Chr29	60	0	188e6ae9-b807-4ae1-9789-6ae89412952e
Chr29	60	0	db419136-ea1b-4125-b4e6-066b3080416d
Chr29	60	0	01b2f78b-534e-42cf-a684-d7b0795c52f1
Chr29	60	0	b8b37a0a-3f34-456d-aa2f-c7cb0963e311
Chr29	60	0	1a10a4d9-49fa-4f10-bdb4-30c69c9029bc
Chr29	60	0	f063b4f8-ca26-4a3d-8e9c-fa271ed1ff06
Chr29	60	16	9b5fb35d-9ae3-4ad8-8593-d0fa5da179c4
Chr29	60	0	b0ea949a-e60f-4068-aecb-bb185de89747
Chr29	60	0	6d5e3d79-f9a2-4297-b11c-415da5159282
Chr29	60	16	cb360559-b19b-44cc-9beb-d46d0a08db03
Chr29	60	0	82adfd04-2077-44ca-a847-735cfb90201c
Chr29	60	16	38f24008-1d87-4879-a635-f2fbd01683ac
Chr29	60	16	bb2f2069-208c-4854-9831-aff9441e0bd9
Chr29	60	16	bb4b8a0e-90f9-48dd-84cb-0dc4121c24e7
Chr29	60	16	3a08ca75-c180-4b1c-8fd0-5d78a22deb60
Chr29	60	0	6284f9e2-0f31-43f2-b08d-44007154c6f9
Chr29	60	0	75dce34f-4fc8-407d-ada2-17f9d2beeb46
Chr29	60	0	d154d795-9f9f-4a2d-9c7d-2b430ec165b8
Chr29	60	0	e6e681c6-39f4-42a3-ae83-d8886062a5c8
Chr29	60	0	3b863496-16e0-4a12-9436-826095ac4f91
Chr29	60	16	003dea6c-2e80-45bb-8d48-dff7641c5f3f
Chr29	60	16	326665a6-3f16-43ca-95c9-78bac5fb9164
Chr29	60	0	d750c000-dbd7-4615-a3b7-dda8fe547939
Chr29	60	16	661096d5-6e51-4df2-b540-b224402c09fb
Chr29	60	0	5b29f789-7b99-4850-8fa3-2727f5f93d33
Chr29	60	16	d553f2b7-246a-4c51-89c6-27fa19c567e7
Chr29	60	16	c3cac89f-3e53-4453-9af1-8ec4536fa62a
Chr29	60	16	efd00b99-c92a-4e92-ae66-1501f670c7b2
Chr29	60	16	707852e5-a72c-449b-a417-409230d44005
Chr29	60	16	e210be17-2bff-40c6-bfe9-91012e3462d7
Chr29	60	0	347989bb-7feb-483f-b4cb-8d64083b90ae
Chr29	60	0	cb2ae178-6df4-4230-b11e-445f2d0e6fb3
Chr29	60	0	b11c08b6-7db9-45e7-baa8-9452a4cbc4b6
Chr29	60	16	3957a6ef-3d3b-4864-be31-008585129f1f
Chr29	60	0	840df58d-9771-4ee7-a3d8-62e69c4d8097
Chr29	60	16	71ebf713-b9a9-4c17-a860-90528ff341f5
Chr29	60	0	0ad407f9-cd7c-40d0-b7ff-2538d7aa127f
Chr29	60	16	23cf7fcc-1df0-4619-ad70-30e6952916df
Chr29	60	16	dedf90dd-6c37-40c1-b244-76e6c7d6d705
Chr29	60	16	553fb31a-018e-4891-839a-e083ef45a0f3
Chr29	60	16	c52cd075-163e-4c71-91b3-c06f0c197f29
Chr29	60	16	796ff4d3-73cb-439a-bbc5-7b202131d01a
Chr29	60	16	489c6e73-aa3f-4cc5-9516-c9e802c01081
Chr29	60	0	24887a9b-c863-4544-9610-60e081f5ed0a
Chr29	60	16	3062bd8d-9cc4-411f-89f9-0a82c24e2e28
Chr29	60	16	8319b17d-84fc-4131-8fd3-393e2c4420b0
Chr29	60	16	5e1ff840-8350-464d-880b-2296b803eeb0
Chr29	60	0	a1874df2-5ccd-4243-afb2-50d1103973b5
Chr29	60	0	466f27c4-2c2a-4b03-a7d2-2e5c56c0b035
Chr29	60	16	8e437840-09ef-40a3-b6ee-393fbc5d0c43
Chr29	60	0	694a089a-7771-42fa-9dff-f26e41a7b9ed
Chr29	60	16	d5efadf4-aaa6-4abe-b7d0-1e7023cb62d7
Chr29	60	16	918fb07f-dfce-4177-acb5-59679d2edd66
Chr29	60	16	9cd2a180-1c2b-439b-961e-c4535f79a321
Chr29	60	0	469e5e38-5aaa-4a70-a753-d29c31e96ccb
Chr29	60	16	2d03a059-1335-4d7b-9363-3fd80ee1bedc
Chr29	60	0	b10a9739-cab5-483d-b7d9-fd33fc43e671
Chr29	60	0	2268e87a-915d-408b-99e3-5657f22c7dcc
Chr29	60	16	5fde61de-fc90-4326-81a6-99cacb915c03
Chr29	60	0	b4141beb-4a24-4308-b7a7-9772bf643a88
Chr29	60	16	db994db9-40c2-4af2-85a0-5c902feffb0c
Chr29	60	16	0158edb0-e3d7-4346-8b2a-f07b10949527
Chr29	60	16	c9ca9737-853d-4e5f-afcf-b645bf28a0d7
Chr29	60	16	4ab2d84a-a9bd-47e6-b17a-755f5f20a95a
Chr29	60	0	5177fb77-62e4-4808-abe2-26810f5e1b76
Chr29	60	16	45a2c1c7-8336-4ef4-84f5-8dda78b64036
Chr29	60	16	02b3957a-ec2f-4bc2-8aee-cac1e3f584db
Chr29	60	16	d00700e9-9e9b-4ad1-ba91-974ad3bc2c0f
Chr29	60	0	e4ef4f66-04a6-4c40-9d7d-770ffc609000
Chr29	60	0	effc9304-6082-44b1-8c37-a742ba23e4c2
Chr29	60	16	2a42415b-eca7-4d55-ac2a-8a7683bee295
Chr29	60	0	daff2e8a-4cb5-441d-ae5d-ac1f86774413
Chr29	60	0	bb4eb412-101b-455f-aecb-f537cbad19fb
Chr29	60	16	86b92b65-fda6-426f-8d2c-6a8a9a091169
Chr29	60	0	2d431aa8-60e4-422b-aed3-f69447bebd46
Chr29	60	0	615e2040-2edd-41f6-a79d-58f15a04fd2e
Chr29	60	16	5ce66631-fdb1-4d06-9a40-2bb78709cc16
Chr29	60	0	c04aff46-0ea2-4e34-ac0b-1a595a9357dc
Chr29	60	0	b0665296-ceb4-48c2-90ae-fba14c3ab166
Chr29	60	0	65fbaea1-ed32-4aa2-8c22-890aa02b6c9a
Chr29	60	0	0d1f8070-ffc7-4297-a938-a6fa454add49
Chr29	60	0	9e98fc9a-ec6d-4872-b648-8b66a0fc21dd
Chr29	60	0	303d7c2f-4cb6-44bd-85c7-b79f100308ca
Chr29	60	16	114d8a76-fb60-4265-bd42-3a4d2ce41fc8
Chr29	60	16	62f60d91-09b8-4de1-bba0-dc579a2c1dc4
Chr29	60	16	a4550867-6772-404e-98f5-c8f978fd8ec8
Chr29	60	0	ce69643e-43a0-40bc-9112-14f696d54268
Chr29	60	0	867a0f6a-0085-450c-adec-78df8e1c5801
Chr29	60	0	63f85712-ffa4-4087-b939-65d11bbe1763
Chr29	60	0	949169f2-9e2b-4cd0-ba66-ddf2f0e67768
Chr29	60	16	dee0541c-8cc8-4d30-96d5-2afcfc00b311
Chr29	60	0	036d4b82-3dce-422d-a2d9-849ee486a10e
Chr29	60	16	0d9145d6-4759-4cac-8152-e395b67ffd29
Chr29	60	0	12d31bac-91e3-4260-a8c7-87b206b1124c
Chr29	60	16	ec97e3ce-596d-4330-9715-11d7239e99c3
Chr29	60	16	338d3fbf-4cf9-4427-9fea-88b81ab5382d
Chr29	60	16	c5a3a3e2-8f36-4616-be97-ac058067030d
Chr29	60	16	d7baec1c-09a9-4b54-9baa-16778f43cf1c
Chr29	60	0	86708714-138b-4df9-9151-28438a1f14a1
Chr29	60	0	4d7ccb6b-39c3-4520-ba85-06af1cb28034
Chr29	60	16	39a7a8f9-bd63-4d03-9f11-aeec04f86033
Chr29	60	0	167908bb-b0e3-4b27-93e8-d44938aa0111
Chr29	60	16	4ff0d06b-08e1-4acf-a3d0-38f867bc06a0
Chr29	60	16	9ffa054d-6478-468e-84cb-be3b3d5fa963
Chr29	60	0	83cda6ba-e3f0-4529-abcd-7ee0479ea0d1
Chr29	60	16	c06d0581-bd40-4237-8d52-25910413e473
Chr29	60	0	f056e90d-8a7c-4d36-881b-84823f6f840a
Chr29	60	16	f92f3e8f-8942-48e8-8ea2-bf6d5f728f67
Chr29	60	0	38f685da-9864-41a7-b9f8-c23e0de54466
Chr29	60	0	90417b95-6cad-451a-9e2c-ade8d4bde4e1
Chr29	60	16	455f7f57-3c0d-49cb-82b7-08f58183f5dc
Chr29	60	16	a6075de6-32b6-4f7e-baa6-fabdba4e2e39
Chr29	60	0	2d30b6b6-ea85-4170-bc14-050bd2419489
Chr29	60	0	dfb8dd1b-0c72-46e3-b111-fab35ae02a98
Chr29	60	0	4cb8d45d-c602-4461-b13f-caccb326d947
Chr29	60	0	08e80842-4cc0-4a4f-92ff-97e5b0c95ddc
Chr29	60	16	87fd91f4-3d37-4a6e-99fb-72dc78f2bc74
Chr29	60	0	f1458015-52c2-4843-9d67-abeaaa7a91a2
Chr29	60	16	d91eb36b-92ac-4626-990d-ee30748e235e
Chr29	60	0	10ce6d02-f797-4753-b0ed-7935258803d1
Chr29	60	16	37affe84-8e4c-4871-a298-49afd0761c40
Chr29	60	16	ae955164-1431-4b42-bff0-ba1afb21a9b6
Chr29	60	16	c98f589c-d3a4-4d3f-90d0-6ffd298cd67c
Chr29	60	16	ae4ce0e5-119d-4602-b64f-281bb6d7c47e
Chr29	60	16	b4a30de7-6fd9-47ba-a7bb-c5b4a8ba926a
Chr29	60	0	de46c176-d018-4504-9df8-019365a7afca
Chr29	60	0	baf5eb1f-66fa-4536-88eb-0b9e1eac94f9
Chr29	60	16	012eab43-5a20-46c4-b6c0-0798e10b218e
Chr29	60	0	774cee9b-df16-4e66-8a7f-674eda3e1023
Chr29	60	0	c4ae2147-0468-41b8-9dec-4eec64b8e6e9
Chr29	60	0	47dff9ff-a742-40d7-9a40-45e6b0425f5a
Chr29	60	16	1696fdd9-94e9-48f8-9732-5f0557743197
Chr29	60	0	f57151c0-294b-42ca-af05-8de9531fb98b
Chr29	60	0	19bd80a2-4c6c-4d5f-a35a-462914281f8c
Chr29	60	0	122836f5-d36c-4726-93f8-e8957e8a2c82
Chr29	60	0	f6e09ad7-03f9-4c48-bbe4-aaf44ef6fed3
Chr29	60	0	6622f109-90ac-45f8-b29d-f6ee3d61fd0f
Chr29	60	0	3b1c9f0c-9eb2-44cc-839f-4fbe93e61956
Chr29	60	16	d12cabd7-2213-4b75-b51e-b0c3a8612b22
Chr29	60	16	55a7371a-e274-4bbd-a7a1-10ea33fb6888
Chr29	60	0	4eafeaf8-79fd-4d58-965d-e64b44714cf3
Chr29	60	16	e9ca4c03-701a-4cec-8061-c3baad6d97c1
Chr29	60	0	1bb9bdff-8f26-4264-9fef-d6912185cd15
Chr29	60	0	4085c415-83d2-4c58-b181-11f208754ef3
Chr29	60	0	f82acdb8-0057-4877-b5c5-e889ffdd5b1f
Chr29	60	16	9ae8b494-b1ea-464e-9080-eca84e469c06
Chr29	60	0	bbb89beb-bde6-4b7c-bb5d-bd8f1dc4b74c
Chr29	60	0	6ec562c4-2d53-4a15-9269-dfc4d01f62ea
Chr29	60	0	e2d73aa2-67fc-47b0-8602-2b7f617472c3
Chr29	60	0	6d38f0f7-9bf2-4d92-a0f8-f4c1d4535011
Chr29	60	16	a22f253d-4205-4c8e-96bf-bc3c1f32db24
Chr29	60	0	e9893a1c-2e74-4180-b0ff-2c9fc715ef38
Chr29	60	16	0b25b74c-a9ef-4329-b060-9f3a0357ffa9
Chr29	60	16	a4923923-0efe-47d1-8a41-830eb835b8a2
Chr29	60	0	2662ae4b-0cf5-4c95-87f8-84d3072ba65f
Chr29	60	0	31fb8d18-54b2-49fb-90a3-1a7b252870c1
Chr29	60	16	300d263d-16e5-4b7d-a419-5febb24c1d2f
Chr29	60	0	a3011fa2-b4b8-4f13-b088-2900958cf327
Chr29	60	16	ce8724cf-c7bb-4d35-8f1e-df5c7f671ed0
Chr29	60	0	d6014792-6f81-4df7-8561-2f58c94ace2a
Chr29	60	0	f1c22cf3-190b-4cac-a929-60979db6790b
Chr29	60	0	7a3eae0c-d2d0-4170-987d-255de3861b61
Chr29	60	0	33d26e6b-ebb0-415d-a457-066437be6605
Chr29	60	16	24472301-600c-4a77-8ed0-35eb1e06543b
Chr29	60	16	50459bd7-eaf6-488f-a901-f0a95835c815
Chr29	60	16	59973517-d326-4afa-8710-26022294ce5a
Chr29	60	0	6fe5b3a3-7627-44e4-b744-4591ea132fdb
Chr29	60	0	bd6ceb84-3b38-4385-9218-4a19a403314a
Chr29	60	0	a56e677c-fc79-4cd8-b824-9c8203939f26
Chr29	60	0	8063c84e-59e9-41b4-b0b1-295685dbe925
Chr29	60	0	efe9c56d-91d0-4577-afb3-b1ca94d99862
Chr29	60	0	a976de66-f665-4098-87e2-504d9fdbf60f
Chr29	60	16	8399155c-1806-4590-b861-d113ac58d474
Chr29	60	16	149fb093-641d-4c2f-a79d-86cfde4d21ff
Chr29	60	0	32055cf8-7165-44b4-9266-f9ec72555f49
Chr29	60	0	0b3373e3-13e7-4669-abe1-dc5678408b9a
Chr29	60	16	6aab8601-2b2c-4c16-8720-75c25a022716
Chr29	60	0	c86805c7-5a72-4e21-97c6-3809807226e6
Chr29	60	0	cec17978-6d6d-4f3d-8029-32320fcbf2ce
Chr29	60	16	8a4fd779-2bdf-48c0-a8e0-fbec37cc6e72
Chr29	60	16	b52635fb-8e80-4202-b0c9-6b458e0c5ce3
Chr29	60	0	a349cd69-d710-44d0-8a6b-91b6e2b751bd
Chr29	60	0	563d4b91-fd4b-44c6-929f-4092e9088a94
Chr29	60	0	fd283954-6652-4772-ba81-7600fd6de36f
Chr29	60	16	299e9126-3f24-4f34-9183-eec27b9db9e1
Chr29	60	0	2179d7b2-f167-45b6-8a7c-5d0b356e3c47
Chr29	60	0	b759c404-aeb8-4151-881e-a28be9172a0a
Chr29	60	0	7b4ece8f-cb2e-4e51-8e1f-8f9de8a68952
Chr29	60	16	a40848a6-cdf3-4154-8a19-d539871f995d
Chr29	60	0	671793bd-49fb-4b23-b022-7042f1eecc4b
Chr29	60	16	7699eb9e-3fd2-4106-b49b-766f63a8343f
Chr29	60	0	e7204826-a0b4-49cf-ab8e-babece2f62ab
Chr29	60	0	7529d11c-037c-456e-b969-c4271a48ad94
Chr29	60	0	5dc81a86-6669-49f6-b83c-4dff74cdc5a6
Chr29	60	16	575d845e-cb80-49e0-9244-004187266e0a
Chr29	60	0	f6982c41-57c9-4d80-8271-617be57948b6
Chr29	60	16	402ff032-400e-4055-83e3-416646b39538
Chr29	60	0	2b5b41a3-26f6-4f06-b69f-af7c3444f348
Chr29	60	16	28a85eaa-c0f1-4e91-8fa8-4505ed636e04
Chr29	60	0	46db309b-61b7-482b-8117-ab75dd210fd1
Chr29	60	16	8f898faf-2a07-4789-baa7-a507c1bc9cc8
Chr29	60	16	dd936d3d-c918-4d03-b692-1c0b3e208ad1
Chr29	60	0	455409be-3fa5-4d0a-a1f4-bd4c9911515c
Chr29	60	16	4ec3206f-2144-403b-af3d-a6bdcef06c32
Chr29	60	0	fd6bb01f-55c3-4dba-8a20-3b6e2cc10a63
Chr29	60	16	b99dc090-07b6-442c-accd-c32f9d2d7aab
Chr29	60	16	334fb3be-3f6d-4d58-a2a1-e2c85acad8a4
Chr29	60	16	8790f619-2fb3-438e-b6ae-8f484cdfd371
Chr29	60	0	602ab8f2-97e0-46a3-b0c2-8b98e46ffd9e
Chr29	60	0	78908357-fc47-489e-8b0b-56bc2880a32c
Chr29	60	16	8cc40032-efdf-458d-8db8-ed8832fcfd7e
Chr29	60	0	f5d5ddfa-2dbc-4298-8296-3044d01afbb3
Chr29	60	16	416bdd70-eadb-427c-90ab-7a159d29b88d
Chr29	60	0	f7f3e82c-4cbd-467f-b584-7bb3713d0754
Chr29	60	0	ee8569b8-d588-42f2-98b1-6f1b308a6c81
Chr29	60	16	36afa77f-19ed-426e-a60b-9bb4d02ef00f
Chr29	60	0	0587b622-20c2-4b48-bf99-a10aa29dc921
Chr29	60	16	fa7cea45-e3db-4e41-9c3a-960b69603114
Chr29	60	0	51383425-e3e3-423f-9551-3102745641e3
Chr29	60	0	1a343006-a98b-402d-8d22-90cf33751645
Chr29	60	16	d8b1a504-6072-4dc7-932e-b452b8efcde5
Chr29	60	0	28276717-504a-4c54-8dd7-fe5011f2da71
Chr29	60	16	4246c84c-16bf-40f0-8ac5-3a60d196d1f9
Chr29	60	16	2f73a1a5-fa71-40f5-8449-151a05ddcda1
Chr29	60	0	cec5d178-3baf-496e-b484-2a776c5e7688
Chr29	60	16	b0aedc4d-44d0-4c95-a806-a514fb52f0f8
Chr29	60	0	383d85e9-7e0e-4616-a591-05fc7cfabdd0
Chr29	60	0	884115e1-5927-41fa-8f99-a9a76b08244a
Chr29	60	0	5d45eb9d-7cb3-44da-b3a0-ec1c9a6085cc
Chr29	60	0	dc774a44-29ef-415d-ba2a-3c75db18276f
Chr29	60	0	bb790e5a-68c8-4115-a52f-f0d7ea5868e4
Chr29	60	16	f3639a5a-760e-427e-b582-43a93a19bac2
Chr29	60	16	e7ad6505-6239-4a7f-95f0-02ae0c8d26ad
Chr29	60	16	0489427e-e115-4d6e-ac15-dc4d28239dac
Chr29	60	0	288ae0dc-6f5c-463f-a550-e5e15ae32d51
Chr29	60	16	2e8d28a9-67fe-4622-9630-1938cc808318
Chr29	60	0	762894d9-99eb-4118-87d8-00c35da8ec59
Chr29	60	0	88060945-f722-4d96-a27a-d7994f6394a5
Chr29	60	16	ebd6c4fb-e41c-4752-a4ab-5b6b4fd87873
Chr29	60	0	7f7231a5-659e-4cce-9c79-906a17853be6
Chr29	60	0	0ac254b9-c62c-4144-a569-a699cbe5eb47
Chr29	60	16	cf82321d-0538-4751-a097-d8e102b47ba6
Chr29	60	16	18db7ab6-4e87-4cd6-b365-18f45a914a9c
Chr29	60	16	2034169f-4a05-4440-b409-9bd7a16f6b7a
Chr29	60	16	ee5e987a-c4a1-477a-bbc3-5938f05d7c87
Chr29	60	0	1672de8e-f58c-41e0-8638-5126b76ee18e
Chr29	60	0	749248ee-ca1c-45b9-a9ef-9bd00df216d3
Chr29	60	0	045f7fb4-6d36-4e74-8035-5f692d892deb
Chr29	60	0	5a232fbd-6d61-4b16-99db-e95c184bd680
Chr29	60	0	cad52254-7485-46ca-9a46-fa09f654ceae
Chr29	60	16	af1582e8-4652-4714-b6e2-7f41038f7372
Chr29	60	0	f39acf34-c5a3-4532-986b-12cf6a9e30fe
Chr29	60	0	dc59c1ee-0f3c-4bb4-856a-42b982f99b93
Chr29	60	0	f68ce083-8852-46cf-9e33-8087e7a9d83c
Chr29	60	16	d312e40c-0c3e-4fb8-b74a-fda1f8671b14
Chr29	60	16	3b223952-c9c6-442e-9372-b02eaa35f2da
Chr29	60	16	d0d43eab-b534-4c48-a7f9-baafc98ba786
Chr29	60	16	2ca0b7a0-2d84-477e-a02b-4039890f9d54
Chr29	60	16	82b85a6f-5437-4677-9b14-47f8c980bade
Chr29	60	0	819ee9b5-981d-40f3-8fa7-226159c651b6
Chr29	60	16	c90ac6dc-51de-4639-8268-636e0013b4c6
Chr29	60	16	8f960936-b91e-4a89-99ed-93b93af28838
Chr29	60	0	83375e51-51bd-4de9-ac76-277551a83a26
Chr29	60	0	6cd13883-7fd8-4108-8d2d-7f3355d9d2be
Chr29	60	16	bb9309c3-69e1-4994-aecf-de4c18642699
Chr29	60	0	72cb3e1f-5a61-4473-b191-f2a0ea0f63dc
Chr29	60	0	ff46ed92-d872-463b-8e5d-f98040f4a292
Chr29	60	0	5f95b545-a166-482a-99ce-263ce1607beb
Chr29	60	16	c56bbfca-d6d1-4c91-880e-9dc3d2fb59bf
Chr29	60	0	7c35bc76-9623-4ebd-9f33-6bdedb181157
Chr29	60	0	299a3dca-b1ca-435b-b0d9-ca75bb213bba
Chr29	60	0	72c18d08-73f9-46e8-aea4-ef7dcdc059fa
Chr29	60	0	e9bf2d21-0897-4280-8ff8-b435cec492b7
Chr29	60	16	637e31a8-b082-40d9-bb06-9aaab83e71f1
Chr29	60	0	ece67c66-871f-4639-8219-53e4dd052136
Chr29	60	0	33a08e18-0af6-4b6c-bade-a7a6e4da9b6d
Chr29	60	0	8d4f4b1b-730f-4ef4-a55c-225096c0948c
Chr29	60	16	1a4d8aab-d1f8-4e7a-b6d2-f38c88f26352
Chr29	60	16	9baad974-43d7-44ca-810b-96482f4a1f33
Chr29	60	16	923165eb-14a6-42d6-8529-f555884a5ad6
Chr29	60	16	413e1116-0f03-4b27-bebb-adcbf4dd452f
Chr29	60	0	a16ebd80-0e75-4e83-b214-eafbe7cf6a8c
Chr29	60	0	98e033f1-e250-467d-8ccf-0f26112f9cb3
Chr29	60	16	12e8dc24-4656-4ee7-b8f6-93dc286e33e3
Chr29	60	16	d2d5c2e1-7020-443f-9663-b8ec776369bc
Chr29	60	0	3a1ea109-388a-4358-9d15-8fde09ab60fa
Chr29	60	16	27a215a3-a794-499e-b8c0-eb680bf5a48c
Chr29	60	0	77f3f4ce-358c-4e01-b09d-1482cb385365
Chr29	60	0	5d74b3ed-ffc3-4739-b35b-468f78976f87
Chr29	60	16	f0874440-34d8-45a5-8beb-762c5458827a
Chr29	60	0	14fc06d2-8121-4ea2-8fa4-5d308c9fa44c
Chr29	60	16	dca51398-5e19-4638-8efb-e11a7ce82b33
Chr29	60	0	269af12e-ee3b-46c8-9a2a-d2156b18976a
Chr29	60	0	ba38b136-037b-4c5e-a446-19398979cfb4
Chr29	60	0	9dd9e172-73d8-41bc-975e-bedb23a84f0e
Chr29	60	0	ec948c82-fde3-4489-b4a9-9fe9965d84e0
Chr29	60	16	3484b76c-f017-48fa-a8c9-b9a731cc0c95
Chr29	60	0	4c9aad36-69db-4994-aa77-d60055851ef4
Chr29	60	0	d2d21d22-eb9b-4af7-9359-f6f7e58957d6
Chr29	60	0	9810f6a8-707e-444d-8697-76a233b9adab
Chr29	60	0	e27d5043-42d2-41a1-a5a8-a13ec92e6e9d
Chr29	60	16	d27d987c-ce4c-4685-90d8-855c4c1df2f5
Chr29	60	0	4e864440-91ef-408e-854c-45a90ad710d5
Chr29	60	0	de42e880-5507-4ff3-b7ab-b2e3ef239904
Chr29	60	16	2c76b1fe-bacd-4bc9-8eec-7d1ca9571f11
Chr29	60	0	0725aac9-406e-4478-a692-a3acccc7f943
Chr29	60	16	c4f156ac-b8b4-4f9c-bbab-82be630ac9ba
Chr29	60	0	513e3b41-cde5-4333-9090-7cf98c8e5e55
Chr29	60	16	9dbb4b1a-604a-4f05-8440-7f74506828d3
Chr29	60	16	f4e56a9a-4c64-4f3e-b2c9-09214bf93ba4
Chr29	60	16	4ddd771b-4f25-475c-8ea5-a2985a71def7
Chr29	60	0	fc749f91-d7c4-4b9b-9d14-913bfb3289d9
Chr29	60	16	bb2f5ff4-740a-4305-b684-ee84588a0239
Chr29	60	0	56bd3002-8ba8-4dcc-b199-7f6d187374c6
Chr29	60	16	5acbeb50-da66-491b-ae8c-cb6eeaa81d0b
Chr29	60	16	9755b9cb-2d74-4b47-8bd6-31159713eeff
Chr29	60	0	88027ab4-b268-4085-b321-8e0c27d16288
Chr29	60	16	13b83a8b-1004-4436-a158-e3782b992f6a
Chr29	60	0	7fd372eb-6623-4e0e-8f27-73ef4e4cba38
Chr29	60	0	0e0631a9-cb5a-4b02-b5e9-dc32cbe16fca
Chr29	60	0	e11eb252-9417-4c58-8e09-4004c64fcde4
Chr29	60	16	0228b817-0665-47f1-b83a-92e379dace58
Chr29	60	0	74665bb9-27dc-4610-a970-4c6fd54faad6
Chr29	60	16	4aca37e6-6d09-40f1-95d4-c7fc19cd454c
Chr29	60	0	5f147e7a-4fdb-46c3-802b-4fc520411d8a
Chr29	60	0	06b05fdd-e16d-4b5d-9404-8ae2a473efd8
Chr29	60	0	e4d07b67-9487-46fb-858d-c3efcc225e8c
Chr29	60	0	fa303626-8673-4b9c-9b98-56b9712c4ca9
Chr29	60	0	e7b5cbc6-be1f-41c6-b5f7-2630005203f3
Chr29	60	16	060225db-e5bc-4a1e-9e44-7b23fbe4b7de
Chr29	60	16	5a22b11b-6d21-4a9a-9649-87d6fc9f2271
Chr29	60	16	735bc5f5-1da2-4552-9a21-ac373126355f
Chr29	60	0	a699e868-303b-400d-9db3-1f46d6b328cf
Chr29	60	16	3acd1f07-2071-4bbb-8009-20e890cbd3c6
Chr29	60	0	69441dff-ec51-4aaa-8300-d29f4301ba31
Chr29	60	0	2c469ac1-a977-425c-83f0-312c63d2d5a5
Chr29	60	0	a41840a4-90a9-4591-8688-c6c66a24351d
Chr29	60	16	7707bf39-5d88-4a68-9403-9cf98e34454f
Chr29	60	16	7f0781d0-c8df-4cbd-8e45-4bb331f030d2
Chr29	60	0	a6dcc625-d290-4630-9b49-94202c78d240
Chr29	60	0	1192a623-7141-4519-a7aa-8b9b4624b5a9
Chr29	60	0	1e138c72-3135-4309-bd43-060199b3819f
Chr29	60	0	43e805e0-1167-4033-8600-0f08cb38bae3
Chr29	60	0	1e56d93e-d2e2-45bf-b1b5-90d83df50ca4
Chr29	60	0	b5298dd6-2a01-4904-843f-fe3f6fd48669
Chr29	60	0	4aad897e-373f-426c-8c37-20fc96c38801
Chr29	60	0	ada6152f-dd32-4ba7-8959-2356bc42ed28
Chr29	60	0	2853b596-e5fc-455e-9838-4c9e68b13077
Chr29	60	16	a41fd64a-5faa-403d-8f3e-85b83aa0d514
Chr29	60	0	0d8e5de2-3efa-4966-94b5-5209e7779884
Chr29	60	16	22fc1cf4-7eac-4a0a-bcd1-492061f174d1
Chr29	60	16	0467d576-9c1a-4314-8faf-ac185aaf9252
Chr29	60	16	94fc1a49-d22f-4c5f-9c2d-099b65768773
Chr29	60	16	64bb42b0-53e4-45ee-ad76-768f358955d8
Chr29	60	0	e3966048-c46d-4263-bedb-5429c3d01dee
Chr29	60	16	16b0d5fc-0311-4480-80e2-ad75defd3470
Chr29	60	0	1948e86c-c9ee-483b-aeb9-ccf070823420
Chr29	60	0	3ecd969c-3161-408a-9329-bdf9d1118760
Chr29	60	16	17436ba2-4bce-46ba-b26a-58e17f8fcf9c
Chr29	60	16	1b29c424-b1e3-4ccc-b814-2dabc2d4e545
Chr29	60	16	469790bc-a4bc-4149-b895-2304022dbe61
Chr29	60	0	361243e7-b845-4224-a62e-d6114777c005
Chr29	60	16	e57900b6-5fec-4528-b9fd-98d996699976
Chr29	60	0	055fac26-97bd-4c07-be42-625d8d002045
Chr29	60	16	8d4ba13e-8edf-40a6-85cf-2eef6d8ffa05
Chr29	60	16	d34a0781-8d0b-450a-8c1c-2803c8fc4d76
Chr29	60	16	a02dd901-4269-4f12-b043-9c134941b283
Chr29	60	16	b36b47ad-c8c8-48da-9dab-83e93ccf8cc2
Chr29	60	0	e74723cf-83a9-466f-adbd-a3b72e439049
Chr29	60	0	d5469401-f0c3-496a-b571-b5c070bf90d5
Chr29	60	0	9c0bc695-d7f6-4cbb-9ac8-0b16fe8a8434
Chr29	60	0	17cc9072-6618-4b40-bcda-64caa8bd72c9
Chr29	60	0	f63ba925-4cd6-45bf-b655-ec336257416e
Chr29	60	16	dfd717bd-c46f-49fc-89eb-dc3dc50a9df6
Chr29	60	16	ad367d5d-f7d9-43d0-9df1-21ebcfca4f1d
Chr29	60	0	79b3f21f-a141-4f28-ad00-615ab78414e9
Chr29	60	0	353f5cb4-fd5d-42ce-9047-8e7b54754ce0
Chr29	60	16	3b145e09-fe2d-4d93-8288-57c23d211d77
Chr29	60	0	ed1d5272-4025-4d46-a0d8-83863252c1aa
Chr29	60	16	8ec7e289-9714-4c74-abf1-e6aaa55f6231
Chr29	60	0	928f0903-9f82-4ef3-9308-5d80a5516979
Chr29	60	0	56b414aa-e2ea-46e7-b2cd-630676672cd7
Chr29	60	16	2f175167-51ec-40f2-b4c6-4a8db6a79317
Chr29	60	16	bb12688e-9682-4f76-9a70-a0b9c6e0e7cd
Chr29	60	0	00416d27-0bd4-4e5f-82a6-f485781bc468
Chr29	60	0	97efdd00-b9a2-476a-ab9e-969e3836ead3
Chr29	60	0	ae6c86cc-b65e-4244-b23e-a237de14dff9
Chr29	60	0	c6eebb1c-e455-4a04-a69c-853dddbc99b2
Chr29	60	16	6c3b5079-7b62-4260-9d09-1f66db05532f
Chr29	60	16	efbd8c2c-3dca-4e79-979f-f06a6f9a59df
Chr29	60	16	4eb33d51-643a-4145-9eb2-6191baa38e20
Chr29	60	0	f4afb7d4-638b-4c2a-a49d-23dee8d9bcc0
Chr29	60	16	7fad6e03-1f16-46a1-87f6-2cfe3c4e8fa9
Chr12	60	16	a7a7dc64-c6ae-48cf-9ec7-1276e18ffa61
Chr12	60	0	18c19044-1783-47ec-a004-0d142ae883f5
Chr12	60	0	02312b76-2e60-4f98-8453-c4e830f2f8c3
Chr12	60	16	eeb33b94-8566-45fa-be32-9e44ca311f82
Chr12	60	16	cc677d80-1165-463d-98a2-37e736869a60
Chr12	60	16	04973f53-7f5f-483c-88de-761b99f96b27
Chr12	60	16	7e825375-11d4-4081-b15f-a46b58609232
Chr12	60	0	06d9a1f4-f88f-46ce-a7d8-9d770f708776
Chr12	60	16	b1cd73d8-6ad1-4c66-a343-a3fba7951b50
Chr12	60	16	0a9e38f3-92c7-44b1-ad50-9a5b8eab50f0
Chr12	60	16	2daaf943-0512-4a00-8d82-76393fb803ec
Chr12	60	16	8c17eb77-2f6d-4f01-91c8-83a027e30f29
Chr12	60	0	a942a9ab-eef0-4243-8dce-d8dfc93c847b
Chr12	60	0	3b0a4351-4b91-4d11-98a4-248fd303cc02
Chr12	60	16	fdc80255-2b8d-444f-a6a7-a150f5c40110
Chr12	60	0	7f951bd1-e42c-4b55-921a-e8bc9cc15961
Chr12	60	16	dff3e5d7-5147-4016-bbdb-17a76881dd89
Chr12	60	16	3d9c2829-2b42-4eb3-9444-76f433a92689
Chr12	60	16	4e618fda-3972-4cf0-a81a-94a976c238df
Chr12	60	0	21c1fc4a-58df-4018-aef0-2c3027d21e81
Chr12	60	0	3275004b-cd48-49f1-ade9-237abb346c44
Chr12	60	0	f62ce264-fc4d-4cc5-9636-08aae9b0eaa3
Chr12	60	16	ce33f1fe-537a-49c5-b67e-051128344bad
Chr12	60	0	420e4ab0-fa0b-4593-8101-6754a471565b
Chr12	60	16	9ce544ff-fdbf-45be-af7d-b2fde37a2b98
Chr12	60	0	d695ccc4-e76f-4759-8d77-f43b7ccfb553
Chr12	60	16	22502367-1b7f-439e-b76b-61c9a14ef796
Chr12	60	16	4ef7bfef-57b0-409c-8135-e6ff3ec80b93
Chr12	60	16	f58ddd15-f0d2-411f-a2c8-506b3c0d73c2
Chr12	60	0	56ad5aa4-cce0-40c3-ae6c-6d570a5e77b9
Chr12	60	0	b8e3ea7d-a828-48b7-924f-f43a729b877a
Chr12	60	0	73682a7b-8db9-417b-b71a-bcfc6f7b9cfc
Chr12	60	16	0f9a9396-6e3e-4e83-b121-cabeb9e858d2
Chr12	60	16	2e3c7fc9-ad38-4939-8b66-2022dc65e9fb
Chr12	60	0	2b453805-3a55-43f6-9c39-2633d63637ca
Chr12	60	16	acca7ce4-c411-4e65-95ab-37ab9be12952
Chr12	60	0	1de410ac-085b-486b-b489-22175998e529
Chr12	60	16	e32fa5f6-6cb7-4374-bce3-2f18e6400d8c
Chr12	60	0	232c274c-e5f6-4c63-b6e5-5cc0421cec61
Chr12	60	0	67369313-92d2-4b7b-810f-4829c2a9904c
Chr12	60	0	4fbf151d-f72a-4766-b788-08227cdb3aea
Chr12	60	16	95e18345-b03b-432c-869b-e1bd5f933412
Chr12	60	16	f8e6622e-2149-44cc-9d2e-c3efcaac925f
Chr12	60	0	6d7a6764-42bd-418f-a677-23b49e792f03
Chr12	60	0	fa6eafb6-9caf-4008-bc3b-75f87030ad51
Chr12	60	0	ec3c5581-1f35-47d5-a771-79fc7e5bf6a1
Chr12	60	16	b72d8f2c-6010-4888-8f29-27de8ab440cc
Chr12	60	16	4be4de65-6dda-405c-b540-d683fc848119
Chr12	60	16	1cec676b-bcc2-44c3-9d4c-bbad6debd01a
Chr12	60	16	1b291998-ab50-4d39-bf18-f3f4ab5fc235
Chr12	60	0	4f6360b5-77e0-425f-960f-6a8f46bf82c1
Chr12	60	0	baa65c8c-add2-4640-b270-959fdfba122b
Chr12	60	0	09678a0f-31d2-4dd0-b9d7-ba27efd13e29
Chr12	60	0	b8311d62-7588-45ee-83ff-530f84eafe3c
Chr12	60	0	9161f3a5-5396-40ee-a632-83d8ba5f9c5a
Chr12	60	0	84f5c641-9200-4d35-91a3-b8b64c4dc741
Chr12	60	0	7e21bcc2-4643-4c58-a662-a24313bbac40
Chr12	60	16	cb753b70-2fcf-4ea5-903e-f4b78dd3d3a0
Chr12	60	16	1f02ed0d-6f93-4978-bce8-990438113241
Chr12	60	16	5b67fac1-295f-42cf-ab81-8fcac3cef306
Chr12	60	0	0484b260-0ef8-4f68-a337-a82c8cfbf915
Chr12	60	0	657b66ac-e7b8-4af3-82c1-63fa46a868c5
Chr12	60	16	46d0c6ff-12b8-4ea5-9357-e953ea7b6d74
Chr12	60	16	f1f59549-c25b-42ee-91cf-ce0d6c990302
Chr12	60	0	e2a0471a-f4ba-4634-bbee-dd42f769f7ac
Chr12	60	16	62e6a63d-0995-4402-8c0e-32e201776c21
Chr12	60	0	12dc4b09-a04b-4eef-95c5-ddba53a5a3fe
Chr12	60	16	9f216224-ee9f-4ef5-9ed3-f32971640391
Chr12	60	16	8327fa2f-160a-4436-a07f-2e41c4f3f08e
Chr12	60	16	e36f5605-bccb-41c3-b385-b64e7ebfd7e4
Chr12	60	0	9b20f2cb-5ec2-4aeb-abb7-953c3587935c
Chr12	60	16	0e60cd10-f15b-431a-a642-95c119099d7c
Chr12	60	16	652ed630-28e1-4e19-8a1a-7b8b8a6ef104
Chr12	60	16	43a950e6-baab-4550-8a52-7b6c371a96b6
Chr12	60	0	fe79b9ed-ce64-455b-847a-88ac08227678
Chr12	60	16	c6925109-5715-4b88-81ff-d30bf6f4ad32
Chr12	60	16	a8ac15b5-56dd-44cf-abdb-a4dd3258dda2
Chr12	60	16	991438cc-77fa-4ad8-9122-c9e8509f7f52
Chr12	60	16	fa47d8b5-e8db-4ccb-b3fe-c120f85c3e3b
Chr12	60	16	3a20f01f-748a-425f-be30-40a1b9667823
Chr12	60	16	0eff6e8e-7431-4605-aa08-0456a87d8ef9
Chr12	60	16	f0e7126d-e8cc-4865-a1c8-e768525d4bbb
Chr12	60	0	36872784-fe72-49f7-9f23-c19fb2a296ff
Chr12	60	16	b287064d-4455-43f8-88f4-fec54698e4a1
Chr12	60	16	840516b9-799b-4868-b663-62732cad115f
Chr12	60	0	3934db3e-3b0b-4eae-bc86-d483396ce6af
Chr12	60	0	9e740bf3-b3bc-47d3-9069-8f62bee1b37a
Chr12	60	0	98741c60-36dc-4821-aa29-17bb5874752d
Chr12	60	16	2c287e0d-6c3e-416f-a4b2-4571ab616d4e
Chr12	60	0	8b01a89b-001c-4f54-9bbd-e9375a6a6715
Chr12	60	16	243d1287-b88e-4407-ae4b-71389723d49e
Chr12	60	0	89d489f7-be2d-42be-885c-0eb38b0a8407
Chr12	60	16	c0a2bfac-3468-48a4-bd9c-29456cec3eb1
Chr12	60	16	188a10a8-7f9f-4be7-bc6e-95315f27ea6f
Chr12	60	16	6aea7111-322b-4119-a106-b74bd5f273da
Chr12	60	16	583c7d31-ddc5-4058-9eca-e283ec9384b5
Chr12	60	0	3dddba50-a37d-45a8-8173-ed64476896c5
Chr12	60	16	2077e7a4-76c4-4d8e-b05d-6334301a0e40
Chr12	60	16	4871f14a-14e9-4342-ba15-6e632cf23cf5
Chr12	60	0	b7661c1f-6664-4d86-a701-7a9abeb0470a
Chr12	60	0	c994e023-bdd7-465b-a236-ec6f0e1eedae
Chr12	60	0	2be159dc-1563-47f5-9d81-ba3379c323b8
Chr12	60	16	54cefe16-7dfb-442e-b095-c4595d523ab9
Chr12	60	0	bb707ca5-f1cc-48a3-bf0b-238b3dfb7cd1
Chr12	60	0	d6afca55-6ce1-42c5-a472-668b93adfad5
Chr12	60	16	23bff382-012a-4bed-b48d-eeb91a7b87eb
Chr12	60	16	d8597d3b-9f13-4f67-a535-68c4dd72e0a3
Chr12	60	0	9dba59aa-6ffe-43b1-a4e8-a189b5748402
Chr12	60	0	51e5f80a-11d0-43b2-8a95-501bedb51325
Chr12	60	0	676a1094-304a-4714-807e-246dd54cdd7e
Chr12	60	0	a793afca-03cd-4cc0-8a0c-3fa546b9b858
Chr12	60	16	bfcc738d-bdc4-4719-9f77-aa6ad1bae526
Chr12	60	0	81581348-3a2d-4dc6-8e0e-d7fb955e02bc
Chr12	60	0	b34338df-cdbb-4017-b61c-ac0a78648b5f
Chr12	60	16	642bdfae-c90b-45d0-9284-c1a10d18f85e
Chr12	60	16	792703d0-bd26-49da-9fe8-6884a7f7030d
Chr12	60	16	132cd6db-ee17-4b6c-9600-357bd0f3d3e9
Chr12	60	16	32e067b7-4803-477a-bb59-f2fdcaeb633f
Chr12	60	0	0b3d9dda-b025-4d3a-b27e-2d2af0f8f4ed
Chr12	60	16	8c666b81-0924-45d3-8546-72637d07673c
Chr12	60	16	9b0390e1-ccc3-42c5-8c5c-ee92559730df
Chr12	60	16	4cb4b2d4-7364-429c-9507-82480f78e4b1
Chr12	60	16	6d8e4cf9-93de-4135-a81b-befeebfe248e
Chr12	60	16	6dffeb68-ee57-4461-910a-d11076d5041e
Chr12	60	0	6996498f-52e7-4e71-976b-c167d691170a
Chr12	60	16	79815bfb-b249-4a82-a61f-c455d0f17bec
Chr12	60	16	3de898f3-e2bb-42be-a95e-3dc43e545adb
Chr12	60	0	f29ea894-446c-497b-b6c9-c926b23d006b
Chr12	60	16	c483f747-2ad9-4415-8f57-630c32dbc36e
Chr12	60	16	2c2228ef-53c9-405e-a815-537cbb8c96c2
Chr12	60	16	c2a8dc14-6824-4300-8c66-81ace8f45339
Chr12	60	16	b1ff4750-b9ed-4c5b-b4ed-82e3f4753784
Chr12	60	16	a089717e-0771-40f5-8d97-19fff88ccaca
Chr12	60	16	abf47113-3355-4398-9e88-6a1e77230950
Chr12	60	16	f4b8f361-6ad2-4b11-9616-16ffc8c94ac4
Chr12	60	16	c485c055-2419-4dbd-9acb-e8180e13a2c7
Chr12	60	0	8255f635-d966-4bba-a753-30f2bea75615
Chr12	60	16	cf26674a-b623-47cd-9bbc-40deb5f03cfe
Chr12	60	16	50db2bd3-8e1b-4063-92c5-32cc812d5a5d
Chr12	60	16	3689c6ed-7074-47d1-843c-52f8a7e376f8
Chr12	60	0	98283d0b-9d69-45d1-95ca-4d984ed1a929
Chr12	60	16	4c6a2f4c-7853-4bd7-8abf-8021610b8640
Chr12	60	0	2b9ab13e-5301-4419-b234-78b254f8277d
Chr12	60	16	3ed193c2-c76f-4a92-99aa-3fe3da86f592
Chr12	60	16	8beed14a-6da6-402d-8f22-7b6b4f71dfc9
Chr12	60	0	0bcb40f0-9591-4375-a7c1-47f8faf30531
Chr12	60	16	bef12b08-3aab-4e28-a48c-7c0cb876cb2a
Chr12	60	16	b2b03fb7-bd86-499e-a775-96e984d3deec
Chr12	60	0	44168177-54ca-435e-a2d7-df383fce35a8
Chr12	60	0	5c80ed22-8658-47fb-9e4a-40f88eef9536
Chr12	60	16	5e6899b9-a7c4-4eef-b02e-4facaee5904d
Chr12	60	16	f01b6d4f-b898-4d08-82fa-0d9ffe115728
Chr12	60	16	5f7d2036-fc50-4842-a36a-e0acdd181750
Chr12	60	16	b56e3880-e972-401d-8b79-3a026c691d1d
Chr12	60	0	61d180c7-f743-4d30-bc1d-f01fd37c1c27
Chr12	60	0	7c1d7b92-c35e-47e7-924d-5d323e3a9bd9
Chr12	60	16	d8c6bc2d-67ea-4fa3-9ac7-19687c467307
Chr12	60	0	e48ef0c0-761c-437c-a8ec-6ee312c25ff6
Chr12	60	0	715327fa-b772-4f07-8151-4c0ebd13aa20
Chr12	60	0	b2f3e3a2-e9f9-413a-990b-72a48e4ed39e
Chr12	60	0	d2108ce7-a4ad-498c-b12e-dfc28b13dc26
Chr12	60	16	d90df1e3-23af-4ad5-8e78-cbec9ae57ee2
Chr12	60	16	61fa9ee8-ecf4-4dd8-948f-9627984ba017
Chr12	60	0	1605543f-9774-4960-a8db-7f08493ec68b
Chr12	60	0	ca2d4399-b434-42e7-93ab-3064ee51a58b
Chr12	60	16	51f89588-a47a-4071-ac52-992a3f0f8193
Chr12	60	0	696b7a21-b102-4561-adfe-6424d3c3dad1
Chr12	60	16	8fe5f822-dd7e-478d-8a04-5dfac40f2e3d
Chr12	60	0	ce899f98-01e1-4928-8c5e-1278d817935e
Chr12	60	16	69d11135-1419-4c3e-a095-905a60eb1aed
Chr12	60	16	adc6713c-7ed3-4596-81ba-42d846d51290
Chr12	60	0	19d04d9b-dfce-4f79-8d5b-3b66e0dbe039
Chr12	60	16	12eadfb5-ce8d-48bc-9e67-27b9723217c5
Chr12	60	0	86fb9a44-2876-4fd2-92c2-e65569caf71e
Chr12	60	0	f3208b0a-4bfa-4c28-b9e0-c59c1294b2ab
Chr12	60	16	a1b6703d-cd48-4f64-a7e2-a128fb9decdd
Chr12	60	0	dbded096-37a3-4ac0-9b5d-d9ef7668d3c1
Chr12	60	16	1e51ec2d-1624-445e-8e95-a769e4c0a653
Chr12	60	16	6433cf74-5f8c-4525-8211-ab25afc7a512
Chr12	60	0	3ca9bfae-c2c0-458f-9de2-7ad330ab60dc
Chr12	60	16	04a17c13-fa82-4099-9578-9cc1663da3f5
Chr12	60	16	f912299a-4204-4b24-a6d7-40ad420609b8
Chr12	60	0	deb68b6c-0eb2-49ca-994c-a71b8d39e583
Chr12	60	0	83cc8e2a-1b85-4c93-8211-dca44cb1581d
Chr12	60	0	87eb5ec0-fee9-46db-9742-ecffd0d03076
Chr12	60	0	70237e90-aab3-4d30-9ea0-2ef33e65580b
Chr12	60	16	d7653f72-69af-4549-9afe-226c32107640
Chr12	60	16	0c3d0052-450a-4e76-bb3a-7ebb1a89009c
Chr12	60	16	957d6ef0-e464-46f2-9cbc-27cd7e125c83
Chr12	60	16	de4e18a7-8de4-43a4-b132-4abb923cdf3d
Chr12	60	16	b87d8bd2-0f8a-4383-aa0b-5b99ec72ec97
Chr12	60	16	b8817396-f5ac-44a2-8671-491e61dace02
Chr12	60	16	71c8bd4f-8dd1-4657-b459-1eb04c5776fe
Chr12	60	16	5c2ef334-1f1e-459c-a3fb-526693e7d272
Chr12	60	0	c06e257a-62c9-4f67-b55a-ef7f51ba6158
Chr12	60	16	e03410d8-2d1b-4ec9-a36e-edb37c9ba9fa
Chr12	60	0	d8fdedf4-2d4f-4615-8d69-4368ad238aae
Chr12	60	16	d61f9c73-b3a6-4afe-ad1f-3076641bf588
Chr12	60	16	c7c458fd-6071-4aa8-b701-5fa6d16bafa5
Chr12	60	16	ced5446b-c6e6-48e2-acf4-057b6403509b
Chr12	60	0	c76ecc4d-3a00-4197-a52e-5567defd0d7e
Chr12	60	0	06ca5736-5d84-4fd4-9419-62e3d730796b
Chr12	60	16	8d53540e-f31a-48d3-b834-97f9d29c21a3
Chr12	60	16	6c20b173-8dac-40d4-8213-dc0c35cd4e34
Chr12	60	0	8095901e-5d93-4df1-b904-dc5795696ed6
Chr12	60	16	840a25c9-1b0b-48da-be45-a21e5d91154d
Chr12	60	16	76fa8e5c-08dc-48ed-a4be-6d0485829480
Chr12	60	16	bbc18965-6236-40ec-bfbe-3b0185444e03
Chr12	60	0	aabd2d67-40a6-414c-8695-3747c7aa3a9f
Chr12	60	0	4f996c4b-b289-43db-a98e-2e8b7ba167bb
Chr12	60	16	988b38bf-1fa1-4c60-aa53-1014b941ad3b
Chr12	60	0	7a0891b6-85ec-4136-ab6d-1f538610eaed
Chr12	60	16	1d90ee56-c4b5-4b3e-a1f2-f26dfbc74cdf
Chr12	60	16	6a49dc12-0d19-4b9f-a7bd-25a4a16954d1
Chr12	60	16	6caedcc9-098b-4142-9df8-4833153583bf
Chr12	60	0	4b0f9019-5a6c-46db-a96e-5788ffb2e563
Chr12	60	0	7be9cf24-3d06-49a8-8461-06ff152a4e85
Chr12	60	0	2cf010a6-e6ec-43a4-a08e-e7869b92d3e6
Chr12	60	0	3f312768-5eed-4ddd-adf0-89915e6c61fe
Chr12	60	0	4fd0fc49-3f86-4e5e-8f6b-bb684978e18b
Chr12	60	16	0678b648-0055-4992-83e3-3999d5f5536b
Chr12	60	16	d9169389-dff6-44aa-bf49-88d1f585b499
Chr12	60	16	3dd4042d-3e6c-41b8-8457-535c460633ac
Chr12	60	0	83504898-43b0-403e-8571-b1cc4ea6efb7
Chr12	60	0	745a1958-dbd2-4e1b-8d4d-fadb4a81a051
Chr12	60	0	8a69dd7c-4929-4138-a476-239769346b0d
Chr12	60	0	5e19f39f-528b-4599-9ba0-6007d4926d7d
Chr12	60	0	297ba87f-fddd-4a34-8df0-724c43a6ac30
Chr12	60	0	12ac7a58-8d3e-4962-aabb-2351d762b2bd
Chr12	60	0	e66c8fd6-f1d8-4adf-9076-eee9d40dfc4b
Chr12	60	16	184933a0-bca3-42ad-8fdd-8c4bc61f8454
Chr12	60	16	1d7a9879-a63a-4bf9-b605-7defdf665cab
Chr12	60	16	55788788-0247-49e0-ae21-c754d5cb7e08
Chr12	60	16	4d4456cf-7f76-4a47-adc9-dd19647eee62
Chr12	60	0	229a6e20-7504-431a-b13d-c4a97364bc3b
Chr12	60	16	b8d259ee-e032-4c23-bba5-214936ff2a9f
Chr12	60	0	7ab27aa2-1c2c-4a90-80a3-cfb816948114
Chr12	60	16	ff1fa1e1-1d39-4e33-b271-f4c3c2d5e125
Chr12	60	16	152ae4b5-a8d3-46dc-a19d-e2a8420f2457
Chr12	60	0	b8f3ee67-8b8f-4332-b340-6d4952d68d69
Chr12	60	0	51b8cced-f473-49bf-a09d-e6cdfae78647
Chr12	60	16	b43e4cc9-4470-45f5-b55f-11ab80dd2979
Chr12	60	0	e197e453-b855-4afd-838d-dd08a90167e5
Chr12	60	16	5f1ecb74-88ce-41a8-b69d-8be1524bd74b
Chr12	60	0	c49314a9-0a34-48f1-b68a-cd54c2aba5a3
Chr12	60	16	4dcaef34-8252-40a0-9c12-37b11baf8d1d
Chr12	60	16	d8be601b-9db3-4004-9189-2a2056a7b867
Chr12	60	0	f21a861d-99ae-49df-97bf-4cc20dd9581b
Chr12	60	0	d8059e0c-c15c-41f3-ade1-0063d1814df3
Chr12	60	0	c70713d3-9fb3-4a89-bc9b-cba0f96c32d1
Chr12	60	0	f5dde938-d1f5-4389-a9c6-b7d349af223d
Chr12	60	0	dc352db2-f0f0-4b34-9543-f3c61a056e73
Chr12	60	0	3e40004b-36f2-44ba-be4f-72b0d80438cc
Chr12	60	0	139c934f-24f1-4d74-a6a3-fe6957273e1a
Chr12	60	0	f6d68013-63a7-41ba-b08e-1223f107e13b
Chr12	60	0	6f86be42-8631-4489-b6ab-4a1f0d8b4143
Chr12	60	16	4d03e241-7ca2-45d2-9826-f64fc9e4f42a
Chr12	60	0	9ac21852-2df0-4ea8-8f5c-880bb8716ea0
Chr12	60	0	8f34b64c-5610-4307-98bc-f35d537df8b6
Chr12	60	16	3a036a87-905d-4be5-b732-9338440aa582
Chr12	60	0	66dc31c3-7fc3-418c-b9dc-74439214513a
Chr12	60	0	43a1cfe3-5a79-400c-ac02-c51475a8077c
Chr12	60	16	8f18dcb1-4f4b-466d-9a3a-0930e13986b0
Chr12	60	0	ebd40db7-123a-4b75-ae4b-2fbe644906f1
Chr12	60	16	296940e7-40e7-4960-b58b-3c1c79ecb22f
Chr12	60	16	6cf59e46-5458-4570-9406-cae8a27d65e2
Chr12	60	16	651145a0-bf42-4d59-b88f-3d6af5d7ee73
Chr12	60	16	f7f3eed4-b3a1-4efe-ac41-44f7c4fa52de
Chr12	60	0	6e075283-06f3-4296-82f5-8a255e7d4d40
Chr12	60	16	12785f43-6d86-4514-b285-692b8901a3c5
Chr12	60	16	4963ff7c-cd1e-4f98-8549-c3bc2a1beabc
Chr12	60	0	f608726e-dbf9-409c-b06e-62bcc7051b19
Chr12	60	16	d99bd22f-b598-4adb-b2c9-cd214f3ab12f
Chr12	60	16	105b4173-a9c6-420a-9705-fdd7b36a5007
Chr12	60	0	e0cfbf76-917a-4e18-9c17-09d6824a8a6e
Chr12	60	16	3a5c33ed-5d6a-4230-91a9-b723c232b9ea
Chr12	60	16	95fa1919-57e0-4443-81c9-454fac79c490
Chr12	60	16	69166cc4-92fb-4578-a9cf-e88d4bd1981b
Chr12	60	16	42088fa0-276a-4988-8025-94df44b258fb
Chr12	60	16	30bf6405-a5e7-402d-a93c-f753800e3e40
Chr12	60	16	c7bc452d-fc97-4348-a3fb-f8cb25dca27c
Chr12	60	16	c4f44288-3a74-4158-b715-14cfff9ae184
Chr12	60	0	9aaf803a-df5f-4c35-9229-7abfdc0bd217
Chr12	60	16	8757d687-32bf-4de4-8a71-93d14669c435
Chr12	60	0	99ac72f4-01cc-43ce-aea8-4f662ac2f068
Chr12	60	16	7a3cbd69-032e-4e2b-b776-a4a879cee226
Chr12	60	16	5eb9828f-36a3-4024-98f8-c6d8ad076d36
Chr12	60	0	773c372f-0407-4ded-b998-e98e2da75938
Chr12	60	0	25dc265a-7321-4e1f-aa6a-b4d5d9db7652
Chr12	60	0	c89db76c-dd44-4a02-adb5-1e13f60ed676
Chr12	60	0	9f1e39aa-8b5f-4842-a318-1d2c9ae2086f
Chr12	60	16	a8101722-13b9-4f34-b658-6ec626f2e994
Chr12	60	0	8af12cf1-ac49-487b-aeda-fcc94f8716d4
Chr12	60	0	7fd4ce5a-1dec-4e28-a8eb-db261ba8f4e4
Chr12	60	16	41178389-d976-45be-9e2a-8e3b312cc82c
Chr12	60	16	119a513f-b1e4-48ed-ae60-72f1bdd719fe
Chr12	60	16	9e431596-f1d7-4d42-8467-a148cbaae286
Chr12	60	0	a5df2d14-5ae7-42b0-843d-fb164655a755
Chr12	60	16	07b50600-aa77-40e8-8f3d-15550ffbfaab
Chr12	60	0	1d0d85f1-bf6e-42c1-9284-f2102366b8ac
Chr12	60	16	c25308a7-adae-4a4c-bd52-9338f24a20e1
Chr12	60	0	c911a7ec-f1fb-4849-83f5-0ab2eb405353
Chr12	60	16	5f73faca-2241-4c38-ba8b-8c1c19fac463
Chr12	60	16	572db324-c788-4250-9668-cdb715afff41
Chr12	60	0	4ce0e96d-048e-4d8d-88ec-afd20dcec1d0
Chr12	60	0	fb846a99-3185-420e-bde5-aaf7fab93fd7
Chr12	60	0	8eb29d4b-deed-4dad-acbd-1d485d992788
Chr12	60	16	9df300bb-9462-4748-9bcd-6249d84cffe4
Chr12	60	0	af5d5bcb-f950-4aed-8dde-1c4b342b7c42
Chr12	60	0	07adf11c-0c03-4e24-a57d-fe3d7b0f083c
Chr12	60	0	1d605ca5-002a-4281-a5da-888bba18a0a6
Chr12	60	0	efc629a4-1e82-49e7-a3cb-7c8fe778fcde
Chr12	60	0	40d3916a-451c-42b5-8dd7-389f6a2fe355
Chr12	60	16	15634374-c395-4490-b21b-7b08f1baf748
Chr12	60	16	0e0c5ae6-1e67-48b9-81cb-c20e92edb7fa
Chr12	60	16	73329e8f-59a5-4a60-be82-14b01d5048ba
Chr12	60	16	2e774423-68c7-4d99-94d9-826123b52e46
Chr12	60	16	1964cd1c-f8a6-4bd8-abd8-e442f7699596
Chr12	60	16	87e7aa34-3f5c-421e-85d6-08cc742c845f
Chr12	60	0	27d5d3c7-eedd-47f5-a282-6a92c3a18a4d
Chr12	60	0	88c1fd03-b7d9-4b3b-a40c-23ed812cec0f
Chr12	60	0	11cb72bc-cbf9-4028-8e77-a49d2c4e556c
Chr12	60	0	9ec5315b-6f0f-48ec-a7c8-270ac237f5f0
Chr12	60	16	a6e6a481-0f1b-4e2a-80a3-52c8d46eb9d7
Chr12	60	0	2690b650-ce32-40d5-b9ec-a60986528f04
Chr12	60	0	9d29ae62-a808-46b2-a54b-44df9f7ae982
Chr12	60	16	3efe73e5-c8a5-4c3f-b259-34b0762c424d
Chr12	60	0	341920c9-f774-43e2-8a58-c44a88d9441b
Chr12	60	16	bfb9cf7a-2227-4ac6-a72b-1632c0c64cc3
Chr12	60	16	a9f2929a-2438-4f8b-808a-31e1ea12c509
Chr12	60	16	6bb7d019-d465-4a38-9b1d-ba346b15e703
Chr12	60	0	0cb8532d-cfdb-422f-ba24-0c587f7dabbe
Chr12	60	0	995c3030-c90b-415e-b12f-548d2868d2df
Chr12	60	16	9572fe63-337f-4c49-ade2-39ed05d2f808
Chr12	60	16	1473d8e5-0b82-4f24-b4f7-2085c9058341
Chr12	60	16	c8ec38a8-c63e-4856-9317-2e1f65039315
Chr12	60	0	dd62b607-0897-48a5-9d2a-ae9df35f1ca9
Chr12	60	0	416674cc-1059-40b8-bcc2-06a0e9c4d5bd
Chr12	60	0	fc13604c-5536-4ce9-939a-415d7a93dbf3
Chr12	60	16	3b177ce9-66e6-47f9-b22f-bcf6e3d13c57
Chr12	60	0	ca4d379e-43f7-47c7-ab27-042276ff2539
Chr12	60	0	6ce079aa-8fe7-4e53-b485-18a386b22512
Chr12	60	16	29c24802-ea6e-45fb-8a00-eb509b8d58b2
Chr12	60	0	8793ed87-19f7-418a-8f63-3d7d578c82b0
Chr12	60	16	40a590c4-822e-40b0-a417-370c5eb2a67d
Chr12	60	16	0602b65f-0cd2-4e58-9802-79fa3deb7527
Chr12	60	0	df1f07c5-8ac6-499f-8b4f-4dd213a20a04
Chr12	60	16	2568ba4a-9120-4c76-ad59-54975a69f959
Chr12	60	16	c0472a8c-629d-46f5-9559-8b5e495472ac
Chr12	60	0	6db28e2a-f227-40e4-80c4-0a41ebe10295
Chr12	60	16	916f3812-e3e5-46a2-b1ab-8d4cd5075dd3
Chr12	60	16	ac6858a8-2870-4f37-a18a-94c2074a3c7b
Chr12	60	16	81b9d9c8-3e09-4334-a039-3c73ee9eddb1
Chr12	60	16	0804d66f-6da5-4dfe-bc0b-084bdab72c6a
Chr12	60	0	51e3a5c6-2d2b-47f6-a474-2b75ac460cd5
Chr12	60	16	a883fd88-b51e-4986-a580-219bba397786
Chr12	60	0	bd7833be-baa7-442d-a862-fd3c749b3a4a
Chr12	60	16	d1469675-4e46-416f-a997-c568288508bf
Chr12	60	0	914e1e7a-a162-4694-b918-2c8cad788027
Chr12	60	16	13673787-7b9d-4dce-9ca8-f0375c9901f1
Chr12	60	16	e7afc6d6-bb7d-47f9-bae4-301e3de26cdc
Chr12	60	16	58950e78-93e2-41e8-9455-013aeb96ed53
Chr12	60	16	8fe4f3d2-9861-48bd-8c1a-6019f28d094c
Chr12	60	16	03ca5f8b-bd89-4422-b5d1-c188a23ffd41
Chr12	60	16	638517c8-c8db-44c8-9255-0ccb6d114343
Chr12	60	16	f4c89f5a-5380-473f-a9ba-3ca2e8aebab0
Chr12	60	16	f7de5a2f-9a4f-411d-9f6e-b3e830ca327c
Chr12	60	0	c9c00998-8ef2-411a-9857-4a2db270ea7c
Chr12	60	0	c1652e2b-b906-48e8-a2de-40912658b9a0
Chr12	60	16	a3d87770-5418-45a3-bd47-1dcf167add14
Chr12	60	0	23568338-e458-4678-acec-9fe1b2be2f78
Chr12	60	0	66779950-2572-4646-aff3-7f76636b9bed
Chr12	60	16	01f24d73-bc37-42c3-8fa6-4a6dd83604ac
Chr12	60	16	a75cbc78-f97b-4fd4-a664-0f308ff3bd2d
Chr12	60	0	8035de79-32b7-4410-9c89-816f6354160e
Chr12	60	0	66d2d8fe-1ba5-471b-a00d-0bc605aa260e
Chr12	60	0	b6ba2c6a-c116-40cc-b687-7a0b14ee2426
Chr12	60	16	3e1b6bc9-fcd0-428f-873e-eb00e1309e69
Chr12	60	16	8b21fca4-fb85-4d00-bb27-0fa099ae05dd
Chr12	60	16	1ec9cbf1-c41e-4dc5-a3cb-f2f4646dc893
Chr12	60	0	c829c957-0ad3-4c27-b4e2-8c80e725e377
Chr12	60	16	2146edad-af39-420f-9f1e-82139f05b570
Chr12	60	0	c8a698ff-eedf-454c-877e-8ee184fda349
Chr12	60	16	85c00dd5-b4ad-446e-aae6-91c0be1af90e
Chr12	60	0	8144beb2-e711-4b36-b786-b55557018f00
Chr12	60	16	32416244-c943-4e58-bbf8-c462fdca785e
Chr12	60	16	be2efef5-cf2d-4794-b23a-160d5814bed5
Chr12	60	0	c2d47405-c693-43f3-a829-39adacfd2afb
Chr12	60	16	94219b15-6c72-4cfd-99dc-42dc4e5a7572
Chr12	60	0	562cf057-746e-4eeb-b8df-762950887bf4
Chr12	60	0	7b3fec93-824c-460f-97fe-d60a1d49d303
Chr12	60	0	087cda2d-6774-417e-ab3e-15bd019bfe6b
Chr12	60	0	30072569-5433-4d0d-aa99-1ab2e604a8cd
Chr12	60	16	4145d052-b403-4854-97ad-0fce36934976
Chr12	60	0	72d79888-15da-4cca-b7a4-5aa893b1b7c7
Chr12	60	16	f60c2bbf-b0a8-42dc-b262-bb0fda7812ba
Chr12	60	0	1e6aa14c-fa46-476a-bbb1-033d06b6511e
Chr12	60	16	71d849a8-fa07-42d1-b773-073c2dc53f26
Chr12	60	0	66629194-46aa-46b5-abe1-2848855c29c6
Chr12	60	0	155cf409-5ef1-4320-9d2b-7fd7163fb30e
Chr12	60	16	0979ef88-1d03-45a8-9753-51a762ea3503
Chr12	60	16	63af80e1-df4d-4cb5-b4e6-0043a30622da
Chr12	60	0	28e7c2cb-fafb-4367-9831-ecf4190db331
Chr12	60	0	ee35b560-407a-47d0-bb2e-e6c7cd261e34
Chr12	60	0	7b983649-56a2-41e1-ac4d-be334885efaf
Chr12	60	0	05cee43b-9d9f-420c-8599-ff1a564f5d34
Chr12	60	16	19611d8f-3583-4cce-9c4b-396b4336ed05
Chr12	60	0	aaeba9bf-ecad-4fcd-89d1-7efc07213ba2
Chr12	60	0	31c9edb9-4ad4-416a-83d4-d8b6e8726b54
Chr12	60	16	11563a8a-729c-4525-87e7-d8354554b98a
Chr12	60	0	bbf2d0cb-1577-4ac6-bda4-5af970191095
Chr12	60	16	eedc29df-8068-4c83-9237-9289e98ef1a5
Chr12	60	16	e5d915c3-b4ef-4792-b607-0c8ec66f5c01
Chr12	60	16	d8ede969-48b8-4ef3-a01f-6bf7e0bb2d70
Chr12	60	16	9808c568-3b8f-425c-ae2d-228da3cacd22
Chr12	60	0	1db95bf0-b4db-4d65-9290-86d846bea26d
Chr12	60	16	dd718a26-cf94-4643-85eb-354370eb794c
Chr12	60	0	68d97f99-caf4-42d6-be93-072b160347e8
Chr12	60	0	5a198f5d-3b19-432f-93fe-59876d0138ad
Chr12	60	0	46416e59-51d8-4b58-8dd9-32fa94d4d3f8
Chr12	60	0	229774ba-2d75-4577-939d-ed0fa54ac492
Chr12	60	16	3c11b5dc-972f-4dbd-9182-12b46af88d1d
Chr12	60	0	2feb42e3-74bd-46cb-90eb-f81f6e4338ad
Chr12	60	16	60b28832-ca28-4a0c-b902-77d4526b1d24
Chr12	60	16	d489f24c-786c-4032-a17c-5b85f028419a
Chr12	60	16	2f0666d3-18dd-43e8-aa0b-26d120b3cc1e
Chr12	60	0	57cc21b6-2f04-4915-9ea9-53869d9296f5
Chr12	60	0	1e7c837d-72c3-406b-9017-af4253d0a219
Chr12	60	16	be1917b6-1504-4585-b78a-40f3c65bf56d
Chr12	60	0	646ea163-921c-41da-a87b-0c678857d2a9
Chr12	60	16	e2edd0b0-44c7-4627-ba13-d2ce94533bf0
Chr12	60	16	b0722a13-fec4-4e3e-9d1b-ea36b36d1172
Chr12	60	0	fef160ed-286c-4fd3-830a-bdb337793aa0
Chr12	60	16	15fca248-fb39-4c00-9fc2-316283791133
Chr12	60	0	40644edd-1d24-4395-86f5-3d1835b1fc17
Chr12	60	0	564014aa-31ad-4bda-accc-1e9f37ca45d6
Chr12	60	0	91b69127-d138-47c5-9c28-b31d14074926
Chr12	60	0	fead0d54-6635-4dae-a987-9887d9c7794d
Chr12	60	16	27ae8d7b-58ea-4f47-b5ad-571afc98cb63
Chr12	60	16	9613d7c7-b0bf-4759-99dc-9b00ac2d1541
Chr12	60	0	e7d626e1-13a0-48f0-b5e0-6fd1108ed044
Chr12	60	16	65b95eb8-41ac-42c2-a001-659a4d922c68
Chr12	60	16	d7be1770-34db-4cc3-9572-d55e8170e594
Chr12	60	16	52c26135-b8d8-4aaa-885b-71a73f475acb
Chr12	60	16	54ed86c3-bbd8-4aa0-8656-cbfb86144fc5
Chr12	60	0	8be7d629-187d-4e80-ab11-b91b889113a9
Chr12	60	0	36c3ba25-0d37-423e-b1d4-5fb676fbfd18
Chr12	60	0	43178038-93d6-4ea3-bf43-395c4bebab20
Chr12	60	16	a70291c2-c15f-4bb1-8876-7b6d134943b1
Chr12	60	16	22fb517d-04b4-4cb4-9fba-031b50f90056
Chr12	60	0	d2a7d065-b42f-4c89-b273-d963fa4e071c
Chr12	60	16	82e4e8f1-5bee-42f8-857c-625f0b87b944
Chr12	60	16	07812347-9fa8-4912-b525-772ab310a69c
Chr12	60	0	bfc4dddb-c45f-451f-8bbf-14446a5acdde
Chr12	60	16	cf7cd62a-a81f-4bb9-950e-816d5d7a202f
Chr12	60	16	0340c581-82bd-4a6b-8f29-b095ecba72a5
Chr12	60	16	b91d9b99-68f4-4c90-89b9-bbbb38c5881e
Chr12	60	16	323b84df-b469-4a1a-bc72-5c360aa4beaa
Chr12	60	16	b41c3079-176e-4b94-be65-2eecea0e9a0f
Chr12	60	16	17e019ce-a3e4-4afd-8f20-f40026bd7ee9
Chr12	60	16	bc986321-e423-4b8a-a257-ab2c2b08c478
Chr12	60	16	694dfeae-9cc3-4ce4-8663-d7d2f46daf67
Chr12	60	16	c4cc42e7-124a-4d67-8fe5-dc9bdbe72067
Chr12	60	16	a1afac7f-d27f-4a2f-85f1-5ab51f4fd405
Chr12	60	0	2fb2d6a9-0675-4936-b809-ceb55ed26cdf
Chr12	60	16	71aeb28f-550d-43c9-93fc-30d13ff829c4
Chr12	60	16	08f343c1-1d63-4394-9f25-3e168a2eecb5
Chr12	60	16	a4f3dfbd-5e49-48c5-a264-7d27a64de6fb
Chr12	60	16	078a82eb-204f-47f0-a003-c77aa1b35921
Chr12	60	0	c47fec16-9a6b-4e18-afde-56d80240acb3
Chr12	60	16	00bafe81-fcc2-4fda-83f0-02c114699e22
Chr12	60	0	c64c7885-0474-436a-8175-6ccbe6168000
Chr12	60	0	4b189de1-fcd1-4607-8b9b-77c57edffce8
Chr12	60	16	fb877084-3eb2-4a66-8be0-b02348a1314e
Chr12	60	16	1c1a0c43-cc10-4bb0-92a5-0491b9c39249
Chr12	60	16	90395667-883e-40d0-a921-84e2c4bffa00
Chr12	60	0	6518bd68-4240-487b-81fe-23413e254b41
Chr12	60	0	4f47832f-7cb5-4b4d-9fe9-47de10285809
Chr12	60	0	0727bd39-9b75-4376-a5f5-e63e313fb0c9
Chr12	60	0	f92c3315-a3eb-4f23-a0f6-ea0331acd8f6
Chr12	60	16	9f2f3d75-4185-4d4d-9f8a-d61376b49f76
Chr12	60	16	26c3286a-8eab-47a6-99ef-f8cb610074cc
Chr12	60	16	58b749e0-5efc-496f-828c-138ed16ee4ac
Chr12	60	0	6be50457-bf78-4c2e-9596-99dc3676a34c
Chr12	60	16	82af0526-6aea-4647-9ab0-0b75dbe9f92c
Chr12	60	0	ded36e7b-e87e-4cef-87db-9992ca1e079e
Chr12	60	0	40ae0969-b614-446c-b378-15a32390bfea
Chr12	60	0	eb5125b7-e7eb-48fc-8275-baccdf69d5ea
Chr12	60	0	5199a431-a53e-4c9d-aab5-d75460908a63
Chr12	60	16	00c33215-bd46-41bb-af2a-6ef0cd05a001
Chr12	60	0	61be2b29-451d-4e51-ad48-ca9587e652f0
Chr12	60	16	bdc9c627-031b-41ff-b20a-68fc653d6008
Chr12	60	16	bca17e23-fee6-44d4-83c3-da9abd1d79e0
Chr12	60	16	432e0dfb-7d2d-45bf-aebd-e3d228fca55b
Chr12	60	0	69567b41-dcb6-40c1-ba9a-16e66b2f875b
Chr12	60	0	589b112f-c7ac-45b9-a745-9fb1a0850b24
Chr12	60	0	5ab07864-9ed1-4e7a-ba54-29003720ffd0
Chr12	60	16	d97b2cea-e1ce-4e55-9e31-45bc03e5fee4
Chr12	60	16	8cffc3f6-abfc-42b4-8939-953fb808ff7e
Chr12	60	16	b4c4eab5-9bc0-4725-8a15-b0d5cd9819d6
Chr12	60	0	9c3c057e-dc99-4ac9-9cd7-a500cec36b5b
Chr12	60	16	8d7705e4-a184-40ee-a079-0927c9707ceb
Chr12	60	16	ed7a6248-c2d7-4687-8247-90390791b1ce
Chr12	60	0	b6b64bb4-ff5a-45e6-a254-4f40266a86b1
Chr12	60	0	06774258-119f-43e1-a7e6-e678b8071267
Chr12	60	0	09ecb3d7-d53a-4fc5-837a-cb8255b418f8
Chr12	60	16	9657821d-ba27-41e4-a472-94a8338d32b6
Chr12	60	0	a0d8f7e4-6ccc-4a39-9677-2b7926f31214
Chr12	60	16	049209e3-2d7b-491d-8739-0c8024452e0c
Chr12	60	0	4a10603d-fcc2-4397-8b32-e6dc9378b6c6
Chr12	60	0	d5a35a12-8997-4f74-a63c-e18e31f59abc
Chr12	60	16	3a59b81d-5937-4e30-85c4-b336186fd476
Chr12	60	0	d90bdd86-6190-407d-902d-3c778b2191c0
Chr12	60	16	7e8c5196-29f4-4200-95e5-b03bc6013ac3
Chr12	60	16	1708e448-83db-4b2e-86e3-bad81a66087b
Chr12	60	0	53a4b31c-51ae-4b83-836f-68b1868f9528
Chr12	60	16	8a004647-7745-48ba-90e4-0703bedc5f46
Chr12	60	16	e7b47580-e319-4ea8-ad50-dc2b51002ac6
Chr12	60	16	87669862-035f-4870-a6ec-040c26280b2b
Chr12	60	16	df085a49-df5b-4b27-bba0-e267bd61618d
Chr12	60	16	f2ad7632-6cfe-44a5-8249-1325acd3280d
Chr12	60	0	d7a09b03-9b52-4a7b-826d-21fb2adb97b5
Chr12	60	0	da6a9cda-10c5-42bc-89d1-72d0c652fde2
Chr12	60	0	8693e431-58f8-4915-9e1c-eb5cca8aecf7
Chr12	60	16	c5c05c8d-b7d1-4338-89e1-5bf959e1296d
Chr12	60	16	23c2e537-2f68-403b-aef8-ac98cdd8c7d3
Chr12	60	0	ca678b98-576a-429b-9c6f-5494a88a2ef9
Chr12	60	16	7b674aad-0c1c-41d8-be34-1713dbd1d700
Chr12	17	0	b1010631-8400-4039-bfae-d80cb49c5b93
Chr12	60	0	03239b17-ce65-4d4e-a967-459498b6fe64
Chr12	60	16	aedb4677-3656-428f-b8d2-87a75729956f
Chr12	60	16	546b772a-6edd-45b6-9d71-0b2f41f02752
Chr12	60	16	62863342-5e83-461a-b687-c0fb0aa1b728
Chr12	60	0	53409f17-e77a-4f9d-a928-da9ed40312d9
Chr12	60	0	a35c8573-7c4a-434f-bf1f-c62cba194897
Chr12	60	16	a070d97c-f8e3-4469-8598-e15206f161d1
Chr12	60	0	fc5eef3b-1fb6-412c-ac8a-5d213e6d60e6
Chr12	60	0	d6dc18dd-0ac6-41d9-9edf-531b3200c350
Chr12	60	16	11ed18c3-2094-4661-90e7-b616968bb86b
Chr12	60	16	449dd866-9398-47a9-88ba-29029f472583
Chr12	60	16	1f6d6e38-e580-4fda-9632-3147349c3ad2
Chr12	60	0	377838f4-9e34-4765-9e39-5490c5c243b0
Chr12	60	16	d8c8e406-2a41-440e-8948-dd2579db9641
Chr12	60	16	5cd6efea-b57d-4a74-b462-16d6ee365e77
Chr12	60	16	a9d58f38-f74b-42a1-ba79-244b9a302e32
Chr12	60	0	d14635a6-2193-4560-8fa4-a340f04a6b05
Chr12	60	0	bd82225e-9857-4504-b72d-4eda4455b13b
Chr12	60	16	c535d688-9410-41cc-bd2e-96f820d559b1
Chr12	60	16	539d0c75-ae0a-4e1b-8a2a-66af76fd1a38
Chr12	60	16	d42936f4-dda1-49a5-930a-fbc9d3672492
Chr12	60	0	75c8698e-b853-4a3f-870c-d48f053dc363
Chr12	60	16	02ccbd92-024c-4d80-8260-cf4d22289afd
Chr12	60	0	71a2a9a3-7580-4191-a6a2-1d09ef33cbef
Chr12	60	0	765c5229-8eef-4a0a-83f4-65e1014306bb
Chr12	60	0	7628d716-f214-481a-8507-4cd24ee53272
Chr12	60	16	d4283b4e-002d-4920-abe1-e60b34ef44be
Chr12	60	16	ed00d0f9-a391-4853-843f-f5513b5694c6
Chr12	60	16	f34ef6ad-9056-40ff-9cfc-f412582c70fb
Chr12	60	0	4f6b0df7-e8d7-4203-9004-c13bcab83723
Chr12	60	16	b6646b79-47a2-4aa9-9aab-eaa840f1d87d
Chr12	60	16	343d3643-68b6-4891-a019-08714fcd1f19
Chr12	60	0	3540b980-4f61-42be-aff7-df8d831dc7bc
Chr12	60	0	857a863c-c152-4164-854e-511ca33ded07
Chr12	60	16	74e8415e-13ce-4fa7-8e3e-47dc0dc6b1ae
Chr12	60	0	4549d4e8-f7f8-4195-a534-ed0528daf742
Chr12	60	16	0cfce429-5ebf-4b99-8e52-b01336348dba
Chr12	60	16	88c9d925-18b8-49a3-8781-cff4b798fd5f
Chr12	60	16	70f12ab9-5c87-43a8-ac6d-15cd5f4e86cb
Chr12	60	16	cac93ff9-1a4c-432a-b457-7b91894941ef
Chr12	60	16	60418e57-2e0c-4e26-a417-c26fbe1f5970
Chr12	60	16	8bcfaf67-ef48-403b-8589-e5a3aa6c3f6d
Chr12	60	0	1b1d064d-cb14-4c02-9302-0886dad9cdb0
Chr12	60	16	87985170-b6c6-44cf-bebd-8902d9fd0a1a
Chr12	60	16	8ceb3221-000e-44ad-aea8-5556accddd3c
Chr12	60	16	743e42b5-b3ed-460f-b4c2-1fa384107e2a
Chr12	60	0	731d47b6-0236-41a2-b7ec-d73833f00117
Chr12	60	0	c091e8e9-522e-419a-b95b-0a8d16a15165
Chr12	60	16	1c872d61-55b2-4f5c-ae84-fa24044e8c1b
Chr12	60	0	30768227-e2ab-4712-8549-448b6dcf4e32
Chr12	60	0	db722a49-ff33-41df-9829-35d4c1d1caf4
Chr12	60	16	7387cd72-4bd8-4035-babc-b010661140e8
Chr12	60	16	7725ead6-c37b-430d-802d-ff4cabaa1b20
Chr12	60	16	ccab4a9e-cc96-4ec9-8a33-f419b4681e9d
Chr12	60	0	70ec4efa-8be3-480a-8be8-f175ccfe003b
Chr12	60	0	13a072fa-3acf-4e63-9819-b9cce5fc05e0
Chr12	60	0	fa12c526-ed4e-4864-9eab-74a07f75ada4
Chr12	60	16	fe51e3f8-0b70-4efc-8324-864fe105ddda
Chr12	60	16	b1b36f69-d558-43b7-8088-a14be531ca0f
Chr12	60	0	b46c994d-0069-4a22-a38b-61396eca8ab7
Chr12	60	16	732bf259-dbad-4c04-b580-b2cad7533315
Chr12	60	0	268d9dba-3d61-466a-92b7-ac05770141d7
Chr12	60	16	7ccff734-a666-4d1b-be11-18675687e5d2
Chr12	60	16	c9129e79-24d1-4385-a24b-f03ff095410b
Chr12	60	0	7018b981-fa4e-45f6-b0c1-388ea120de8f
Chr12	60	16	ba8d001c-9568-400d-89e3-60b278116ecc
Chr12	60	0	46460e47-daf0-464a-96fd-0009828c87f2
Chr12	60	16	2de3cb15-25f1-4d5b-9a3d-ffe82d7d3e15
Chr12	60	0	18435406-9873-469f-a787-8f15ca04bdef
Chr12	60	16	d8901b15-4cec-4b0f-8b8e-4cc40fdf544f
Chr12	60	0	af5b5256-c4d7-4b1b-a4d0-6ffd162c3a02
Chr12	60	0	e1a1ffee-9492-4b08-b508-1ddbb55a0148
Chr12	60	0	39acf436-7491-4eae-aac7-8d3f65305b36
Chr12	60	16	1c55acd3-c287-471e-bd59-c7524a8e4eea
Chr12	60	16	2bc7d46e-ac76-453f-aad6-1a3a9cb74b8a
Chr12	60	0	0d05201d-6f18-4287-b1fc-12f23974f295
Chr12	60	16	7e10a4e5-c2c2-4213-852e-42363b4ce910
Chr12	60	16	698860b2-e985-44cd-8cd4-6184dd7d73c7
Chr12	60	0	22e20efd-aaa9-4021-9cfe-d3ad875a461b
Chr12	60	16	a9b50b5c-97f0-4dfc-8112-e71576c2afb8
Chr12	60	16	6251bdaf-cc09-4f4b-aad3-9c75de532553
Chr12	60	0	6e385a1d-d3e0-4e00-92ec-b96e54511d31
Chr12	60	16	d51d5ee5-24a3-4609-b7fb-711a1df82982
Chr12	60	16	56aaf088-1454-48c2-a5e5-f93a45835222
Chr12	60	16	af3d10a2-786d-47db-b465-e38ff910da37
Chr12	60	16	369804fb-219d-45c5-a8ee-995faa8240c3
Chr12	60	0	a3870f78-fd64-4e05-8de2-f26b35409a09
Chr12	60	0	03f9894e-23cb-4d5b-81ad-72b2ea57e086
Chr12	60	16	094333d1-2458-45c9-99bd-f40cd5589dae
Chr12	60	0	f58926a8-c6af-4221-8019-4f9cf2337f6b
Chr12	60	0	02d3407c-8842-4bc6-9fdb-88d28eb76efe
Chr12	60	0	4adc157f-f2d6-4afa-b9f0-f4706efe87e8
Chr12	60	0	3e6a03e6-4268-49bb-83e9-75f158732c67
Chr12	60	0	5792e4e6-05e2-426c-8477-0fc4e2eeafff
Chr12	60	0	52c9df62-a3b3-40e2-a2d6-d94e6378e72c
Chr12	60	0	3ba85d7a-834c-4144-9f8f-553e080c03ed
Chr12	60	0	897466cd-b244-4c5f-a0b5-7c920d205803
Chr12	60	16	fa045d13-74c2-441f-b62e-4062e84d7e93
Chr12	60	16	301df773-7f14-4daa-9812-7b6f870cf5f5
Chr12	60	0	7cd33eaa-3a63-4ac7-9a85-5a18e14e2e33
Chr12	60	16	2b90a41d-052a-42d6-a226-51f66477d9e2
Chr12	60	0	f683809a-a4bb-4c24-9503-5c53b7ce6b50
Chr12	60	0	86e6f658-fd7f-411e-a3a0-706e46424bc3
Chr12	60	0	171625aa-548d-4c07-b4c6-101ddffb4c26
Chr12	60	0	8bb27b9a-8666-495f-9a8c-60e5e0341a48
Chr12	60	0	450cc0b5-efb2-4842-9451-0a41adb9a549
Chr12	60	16	dfbedeac-ba08-49fd-95ea-29cfdf08791a
Chr12	60	16	67306d54-15e4-4c4b-96f0-a0ad6db53f61
Chr12	60	16	fe80f320-f7f9-47f7-a4cc-18a4ac76e8df
Chr12	60	0	53d88448-36a5-4015-a8b3-b9b3562d4370
Chr12	60	16	8b53e1cd-d6eb-4c61-8285-49402873a40b
Chr12	60	0	879dd17e-4589-4fff-9201-296efbe5f063
Chr12	60	16	35aa298c-d0c2-4e3d-8b50-64de45c3fa8a
Chr12	60	16	e242a477-c406-4a2e-8edb-66c4fe19ac22
Chr12	60	0	29b64143-a637-4cc1-a289-2f56a77ebf63
Chr12	60	0	3aa008b2-1269-4fa7-bdd3-baa7c4cb5b45
Chr12	60	16	2af7b53b-898f-40ed-97b5-72105f89faa7
Chr12	60	16	b7897194-80ed-422b-ac03-569c0fb26891
Chr12	60	16	043f9a2e-16ca-4b4a-b2c8-b13a97017b3f
Chr20	60	0	2a16993e-6f9b-4756-858e-b18314162dbc
Chr20	60	0	d469c860-8c88-45d5-b714-4d8d13c68904
Chr20	60	0	9629d5cf-b6d9-4063-8df0-7d6015a141fe
Chr20	60	0	9f9d12c7-87dd-4b45-8630-f57bf8ebc548
Chr20	60	16	148f2938-3b9f-4685-8f7f-7842f0bbe80e
Chr20	60	0	451855db-5b8b-4b16-91ee-98db537daf79
Chr20	60	0	137fdfe3-49d9-448f-970c-ee807ef9944b
Chr20	60	0	a5a7b788-6947-49e6-8c2e-11fb6508ba88
Chr20	60	0	c309a2d4-d71f-4ce7-af11-30a0e45b2a54
Chr20	60	0	a9d2c48a-af5d-4b2a-8d01-f40a43c33838
Chr20	60	0	3d62c484-8d57-4d93-882a-a871f33010c8
Chr20	60	0	264bc610-50b4-4650-8395-b0d780a76b83
Chr20	60	16	41331fea-523a-4245-a97e-91d3b6276e71
Chr20	60	16	fe0eb06b-c8ea-42ba-bd05-91196c28de33
Chr20	60	0	8010624b-006e-4b2b-a03b-35402a5658a6
Chr20	60	16	fd75613d-a450-4190-bb8e-3ae0eb877061
Chr20	60	16	0d3a17a3-1246-4ac1-a2dc-feddfcac2fe5
Chr20	60	0	7f903dcc-db5f-4228-98dc-3238be6036d8
Chr20	60	16	ced7e9cc-fb98-46d0-8846-ba5872da7492
Chr20	60	0	3ef83562-5b35-4229-89a7-f1279158a3e8
Chr20	60	16	e239f15d-3f99-42ec-9192-22af63cd73af
Chr20	60	0	373c5676-f8ab-4d6b-81da-fd375fdc8a66
Chr20	60	16	c77aeaff-6ee0-40ba-95b4-d6e4b11854ae
Chr20	60	0	4d430bd7-0c23-4bc7-bea1-b437a5e9c40b
Chr20	60	16	6e0dd101-c7eb-4fe3-bf36-aa645129463f
Chr20	60	16	bdc3b717-ad86-41d0-8eab-8f7e0549b4d3
Chr20	60	16	611cd924-5fd0-414e-9730-256e4d6ff65e
Chr20	60	0	01e3d07b-16e0-48bc-b71e-830c7f7f6235
Chr20	60	16	3cdbcb74-ed09-46db-8207-4cf6b7def176
Chr20	60	16	faaa07c9-00ef-4267-948c-50f4ca23c445
Chr20	60	0	296b9f44-b7a0-4f50-942f-f38930c5ed5c
Chr20	60	0	ea13f9ea-8b71-4db2-92e5-6e8259aba03a
Chr20	60	16	2470fda1-1632-4acf-a15c-45739cb6acf8
Chr20	60	0	c56c967c-baba-4b0a-b3bd-26d08745bb9c
Chr20	60	0	5523a446-1f91-4ad8-8af0-1d681f551f0d
Chr20	60	16	c6ece10f-e225-4f6a-bc21-8c4f905313b8
Chr20	60	0	efeff2ac-4acb-42eb-a857-486788e8e9e9
Chr20	60	16	fc9fce68-9383-41ef-a08a-1e25cbcdf629
Chr20	60	0	ccec5838-16d2-4a38-b798-88ff35a1197d
Chr20	60	0	339b845e-cc9a-4323-8505-6df2e42faca0
Chr20	60	0	873f8e59-9a6e-46c1-a49f-5f1a4a632fe0
Chr20	60	16	f05bf821-d184-46c0-a843-cbe85c32d712
Chr20	60	16	d0ecd915-cc0a-4454-b47b-a19dd06327fc
Chr20	60	0	c57a18c3-207c-4966-9884-d95742b8414a
Chr20	60	0	bcdb944b-5d41-4013-b65e-933f7d416b77
Chr20	60	0	3902068f-fcf5-4a79-8afd-32599feab458
Chr20	60	0	d30469ef-fcb0-4841-969d-92fdfb46f507
Chr20	60	16	04d6d153-c00e-478e-91cc-19f853284293
Chr20	60	16	49495425-706a-4dd5-be02-0cab70f52013
Chr20	60	0	eb9fde30-3dd9-45a1-aff3-3ee392360aae
Chr20	60	16	41b547a6-ab46-4150-b012-a4dd0b966091
Chr20	60	16	c1452b26-6e41-4ede-ab8e-31f3ef849353
Chr20	60	16	db9f1a87-b0e1-44ba-85b2-027bdb24b88e
Chr20	60	0	c9a7db94-7958-4c9e-83a8-657005139946
Chr20	60	0	e4454071-b3a8-4310-82ec-1f3150e1d53b
Chr20	60	0	5a75c24a-0117-4ec6-9990-7fb5c4eae553
Chr20	60	16	57500058-3584-405b-9cd1-c0fb2562b3f6
Chr20	60	0	12cee92b-2007-49fc-8f36-be892f60ca5c
Chr20	60	0	6587ad86-45c4-4014-9c59-42c1e8a46539
Chr20	60	0	066a61ef-df43-4efb-b70e-cd517fc05e4a
Chr20	60	0	11068ac6-d27e-4a63-b18a-801750c4a4e3
Chr20	60	16	0fe08050-8a97-467c-8075-92262174a1a6
Chr20	60	0	955ba8e4-44d7-44e0-bfa3-2dc7b7fa460e
Chr20	60	0	02865c7c-0c83-4692-8419-d3a76bb1e574
Chr20	60	16	c1d31212-db73-4800-9e0a-4ac0148650cf
Chr20	60	16	aabc0037-1c02-45b3-b2fe-e5b6900dd4a0
Chr20	60	0	a15dba23-7893-4b71-b257-6f2a6d15747c
Chr20	60	0	75d3b1e0-b1aa-47af-bd24-43154df86e6f
Chr20	60	16	dd0af396-da63-4973-b1f4-b384726c352f
Chr20	60	0	756adf6d-e451-4b5a-83f6-fbdc34e18dac
Chr20	60	0	dea862f8-3908-490b-8031-897c6b9487a3
Chr20	60	0	9005aa52-b213-40b4-a3f7-d350e8f6c4a4
Chr20	60	0	f84bd138-11d7-496f-af0f-a38dcfc252db
Chr20	60	0	4f9e9e60-91d6-4504-a792-017b9dad12ba
Chr20	60	16	920b3ce7-95bb-4e5c-8567-4e9a9d64eb76
Chr20	60	16	c66343ee-ab21-4a37-96c7-5269d12e04a0
Chr20	60	0	453bd80a-d83f-4008-a7a5-8f5f91ebbf85
Chr20	60	0	ad35eb62-8524-4586-bea1-f330445e1dc9
Chr20	60	0	9e46ba69-67f2-4cbe-ab78-0f8910e6cb86
Chr20	60	16	21ce291e-7ddd-4b34-aa30-4b80207304b7
Chr20	60	16	3d7dcb61-96d0-4789-8e0b-5e434815899e
Chr20	60	0	4f0d6b51-e378-4ff3-b974-6285bab70d4c
Chr20	60	0	8af8c13c-67fc-4a38-8476-b21e3c60d162
Chr20	60	16	54443f71-f33c-49f9-a8ee-43b417b60f0a
Chr20	60	0	51a15c5a-9383-41e4-9ff0-42afc7529577
Chr20	60	16	915f46c9-0768-420c-95a0-bca195436164
Chr20	60	0	c44f2c56-9d70-4e95-a3fa-afed16d28988
Chr20	60	0	0d6aa101-cf1f-4368-b6b8-37efc24a3f1b
Chr20	60	16	e3192e3d-7f8c-4413-813b-15246d00c204
Chr20	60	0	444d98c0-2c53-4986-a3dd-0b9ab1d469bb
Chr20	60	16	140d0411-a0cf-407b-8970-f28360bbf554
Chr20	60	0	398f6303-67aa-4e4f-a4c6-489352a441fb
Chr20	60	0	52f1450b-9ec3-4387-9f23-27866727cd6b
Chr20	60	16	ec655b58-ed87-4300-99b2-038e70fdf23a
Chr20	60	0	a74016ed-331e-47db-ad55-ac97ca5e367a
Chr20	60	16	2436a565-4c96-43a7-84e4-876da3051a0a
Chr20	60	0	e114cc6e-9070-4db9-a6b8-677aa1d5893b
Chr20	60	0	78983649-3a0d-47d7-ac57-ce1859a81da8
Chr20	60	0	32e4a283-bd88-40dd-8afd-fff62d4a4cef
Chr20	60	0	9da50d5d-1656-4b7c-b149-7a05f14ed476
Chr20	60	16	c1f79088-c9b9-4ff0-9820-cf0d34d335bc
Chr20	60	16	58976436-3d42-4742-b782-e864024eb74c
Chr20	60	16	e949f107-73e9-4a1c-a3dc-6aa749bf5af6
Chr20	60	16	aea86956-991a-43e2-a070-bbe7970cc8a1
Chr20	60	16	392ceb6d-22f1-4dcd-980d-8e8bfd44d3ef
Chr20	60	0	9de111d2-f0d0-4bc8-abb9-0eeb8f00f88d
Chr20	60	0	bd697c15-920c-4ad9-ab80-1e607f6592ee
Chr20	60	0	79235169-395e-4181-9d8f-b2ade4992e35
Chr20	60	0	3c1e51b0-c570-4b6f-813a-dcd6424837fc
Chr20	60	16	67dfc659-42fd-45a5-8502-e28c12bffcde
Chr20	60	16	25ed6f00-7871-476e-bc9d-937d454b45a1
Chr20	60	16	4d4c43c5-43db-4450-b648-01ece3fc2729
Chr20	60	0	3641d478-6cec-435d-a0cc-3f5a892b6367
Chr20	60	0	10126897-b565-49ad-b92b-9458f62dd8c8
Chr20	60	0	0d0ca594-9d68-4fe9-86ca-2e4cea263fbc
Chr20	60	0	28ea50a8-8f15-4169-940f-551b6185af53
Chr20	60	0	9b560f9c-04f6-4551-9cf6-2123f105eecc
Chr20	60	16	5b35332a-5a8e-4ed3-8a05-ae94fe7a1448
Chr20	60	16	b25956f5-b6d2-4734-950b-9f69b68753e5
Chr20	60	16	b05f5546-3ad1-4be1-b32c-2de826cd6f54
Chr20	60	16	95568db6-dfe2-4681-b18a-e9f89f0f095e
Chr20	60	0	fc30d5e9-bf1e-4192-ba99-400ac062c90c
Chr20	60	16	2ececeaf-577b-4eeb-b8db-e70efc9f0515
Chr20	60	0	08fe99dc-1426-4eca-8048-891cdf7f784f
Chr20	60	0	fa5cd335-35d9-420c-b35a-f11ee5fe789c
Chr20	60	0	31ff1d25-fa4a-4947-a529-e194999dfe79
Chr20	60	0	5629d82e-90d3-4254-a1ed-60ad025ce4eb
Chr20	60	16	df78dc8a-a5f9-4c30-83df-67bd7826d260
Chr20	60	0	a3644535-1188-4446-8fee-48e766dbfab5
Chr20	60	16	f7e698c3-2b32-4794-af78-ebaf19d875fa
Chr20	60	0	09a4f3fb-9bae-41b0-bcd7-b27b7784e0e7
Chr20	60	16	42242ea2-903f-43b5-8119-50aa547d854f
Chr20	60	16	b317ef07-6b9e-490f-8ca3-d22473490b58
Chr20	60	0	2735db4a-d9bd-49f3-a505-46492124aa4a
Chr20	60	16	5716a49c-6447-42c5-8d75-3b0a90880e2a
Chr20	60	0	3afee0a2-b7fe-418c-8fc1-1939c01e56e4
Chr20	60	16	5085e010-fb03-420e-9509-b9f652a2e46b
Chr20	60	16	7d8ff87f-6107-445c-8b71-d3000dd7d2f6
Chr20	60	0	aae16a29-0ea3-4ea5-9665-efb80f3d10c0
Chr20	60	16	a04a0469-012f-408c-b95a-dc3c994c1d5f
Chr20	60	0	65a0167c-fab6-474c-9bcc-7be791866d7e
Chr20	60	0	a10f6d57-8a41-49ac-9599-1a6d98a4ac25
Chr20	60	16	de9fdd8d-60c1-497f-8504-6f1305baa979
Chr20	60	16	fcae1215-6353-421d-a932-055ae64c61f4
Chr20	60	0	3fde449c-c620-43ae-aece-774e93105810
Chr20	60	0	881b14b5-059d-488d-84bb-8be7dfa10482
Chr20	60	0	51149ec2-7ecf-43b3-9116-5b142298a02b
Chr20	60	16	b9efa307-f368-401b-accc-cf35f5244558
Chr20	60	0	51a6cd46-9e74-4005-94c9-5384a2e732f2
Chr20	60	16	e182686e-9476-4dbe-a73a-c1b8ec44cae8
Chr20	60	16	00fe60a7-7b31-4bd6-8c18-a4ad537ba06d
Chr20	60	0	bdc377b7-c401-463e-9eb7-543098b5d0e2
Chr20	60	16	dfd2bea1-a3c8-4209-a28c-9562328fc796
Chr20	60	16	dfc835a8-6116-4ae8-9eab-5178934459d3
Chr20	60	16	68edd47c-0d9f-4ba2-92d8-2efa00336f40
Chr20	60	16	e482425e-487d-4a49-9e24-aa645b19ba36
Chr20	60	0	8ab34600-d374-4192-bbd9-40a4d819fbef
Chr20	60	16	05a52b6a-066d-4786-a515-897167327b62
Chr20	60	16	b7521a69-b872-4785-9a0c-a60bf85c5c3c
Chr20	60	16	91f97bc7-d558-40e3-b339-8741c8ea8c69
Chr20	60	16	1b595dc6-0551-441c-a6cf-c0d7d53c0c75
Chr20	60	0	6855d746-37ad-4cef-aecc-7269dc00aa35
Chr20	60	16	719da020-69f1-47a0-97a4-48f6723d8e08
Chr20	60	0	4926d7c8-996e-49eb-8c63-421a8b7c7fb2
Chr20	60	0	a1edacdd-6390-4a35-bb9f-67985d79e871
Chr20	60	16	63dead33-5c66-466c-b6a6-9025003308ef
Chr20	60	16	03590ad5-9142-4b6a-ba50-2dc48a97cade
Chr20	60	0	933c7f54-bcc0-4817-90a3-40cf2dd7f5f9
Chr20	60	0	538f701e-90c6-4eb7-b4de-460fcb8a584b
Chr20	60	0	7aff98f0-ae1c-4561-9584-7b14254a4a67
Chr20	60	0	703308cf-6dc4-4463-84d9-ad6e25a36813
Chr20	60	16	fa60bc3b-bfb9-4abc-9006-c0b40ea60dc3
Chr20	60	16	6f906065-b9cf-4005-85e5-47129a8f5a6a
Chr20	60	16	0eb11932-c738-49e0-8806-3005d7302972
Chr20	60	16	510f09d2-e734-4c20-a03d-28eaf5f60495
Chr20	60	0	a2e71456-739c-46ab-928a-9f99d297ba90
Chr20	60	0	71710379-5578-478e-a3e7-5e1f1e4ee963
Chr20	60	16	6dd73020-8a81-4307-9060-a8849550baea
Chr20	60	0	36889ee9-230f-4499-bd54-e4a6697813a6
Chr20	60	16	153c2c96-9e13-4702-bc88-c4c0ee4054e4
Chr20	60	0	07219c52-9e43-4711-b0f5-aa36d6183159
Chr20	60	0	3493eb01-fd16-4e67-add3-a1ac3a7b2bad
Chr20	60	0	1b3f15fe-8d30-4283-bed2-4b32fe1f6edb
Chr20	60	16	ec45f248-a12c-48ca-b4d7-9c6cfd18b3bd
Chr20	60	16	ef4dffaa-dfb8-4ab0-9332-2bfbccb7e702
Chr20	60	16	10950116-a840-4088-a9c8-3e46ac46817a
Chr20	60	16	208f5b61-dd26-482f-aaa1-2ba6832023de
Chr20	60	0	4e9cba06-fae6-4416-abe4-9ba87ae2b1e0
Chr20	60	0	d1293672-9af8-447e-8073-7baae63ab8ab
Chr20	60	0	0c365780-f241-4312-ad2e-954926cc8e02
Chr20	60	0	99608459-7dd1-49dd-b2dd-08261f42a466
Chr20	60	0	9cdefbce-5351-46ad-bbd9-88ec9060015d
Chr20	60	16	56a7fddf-3d79-48f2-85c9-7c00bfb9e785
Chr20	60	0	6b0944b5-1d5b-4680-bead-f7624887dde6
Chr20	60	16	55528037-140f-4fac-84bb-e8ae4de5fdf6
Chr20	60	16	d53c2701-5f8a-4674-993f-a57b5bfd750d
Chr20	60	16	94827f39-e18d-480d-9e16-ec111631ee3a
Chr20	60	0	01e4e3d4-9d9d-4216-a4ef-ea178a97fac1
Chr20	60	0	de541279-ab64-4eb6-b274-396fb4d9fe71
Chr20	60	16	4438963d-b3a5-4d8f-99ad-0f9e2e1410bb
Chr20	60	0	6c9f172b-724c-478b-ad79-f96f69b6d8e8
Chr20	60	0	7fa870d0-4b35-4b93-9fc8-ffe47ef71c35
Chr20	60	16	c5003026-2945-4554-a61b-ec3f6c2de446
Chr20	60	0	c2c2cc2c-6cae-4d8d-a016-023c1060034f
Chr20	60	16	7228ea3c-08ac-42aa-a022-58194060b92d
Chr20	60	16	11b7826e-3633-4b9d-a3cf-4a77f9cd678f
Chr20	60	16	563c5c8b-73d2-47a9-822a-f250633d45b4
Chr20	60	0	3c30cb17-e3f6-4f42-b102-76a4dd7c74b6
Chr20	60	16	f449c1fa-d0c8-4c1c-b1f8-f77c0d8b420e
Chr20	60	16	3b26369d-20b0-4c2e-a493-e70a1b84c28a
Chr20	60	16	55925a45-c02e-4076-97d2-3e01a450e9cb
Chr20	60	0	0ebb5901-b188-448d-9b01-a0672c84aa94
Chr20	60	16	3f2255d2-ac23-4e6a-9891-5105e9d8cc7e
Chr20	60	0	f2b262b8-cc90-4ce8-95a3-d47383e663c7
Chr20	60	0	16bbe21a-9163-4baa-876b-13f78ac625bb
Chr20	60	16	ac4a3911-cce1-4b39-bbfb-1bc2fe6416b8
Chr20	60	16	7d24c3c8-3bcd-4823-a8ac-7219401c7c11
Chr20	60	0	226c051a-eacc-4c67-9e13-4e45dc53f13e
Chr20	60	16	c7f418f0-0dd9-4f78-a9f7-a15622e7f429
Chr20	60	16	35cde8cb-ad5b-4cbe-af1b-faec05e2479b
Chr20	60	0	9c36f9cd-d3c1-42eb-9e78-c10e031b30a7
Chr20	60	0	85770d6c-97fe-4093-8ef0-facf7348dcfa
Chr20	60	16	5d75e5c5-1266-4a3f-89a6-9457cb648761
Chr20	60	16	128e5312-1163-4ec1-af13-0934c703032a
Chr20	60	16	5311fa7a-6845-4bd6-bb86-51984caf2137
Chr20	60	0	532cdd35-c35a-42cd-89e4-de972a296b60
Chr20	60	16	8d763f76-fe2e-4add-ac21-cabbb24f22b7
Chr20	60	0	52ae1b23-0d9b-43a8-a182-3430b67d41c6
Chr20	60	0	6a2f43d3-89a3-4b70-935c-d4088b304758
Chr20	60	16	17db7854-4727-4c6b-b1d0-fefb3061d9a8
Chr20	60	16	cbc3953f-019c-4df1-a96e-328642744fa5
Chr20	60	16	7056ceee-4bbf-4c32-91c8-56cf1ade2417
Chr20	60	16	b8b6974b-f8f1-4125-abc0-6e4080e8318f
Chr20	60	16	768b1e57-8d06-4a06-873e-b50d31bed0f8
Chr20	60	0	49c53fc2-5e42-4625-b3dd-692714bccaf4
Chr20	60	0	ad9b873f-6f30-48e5-aea5-eb11c3b014f8
Chr20	60	0	7af4a71c-a7aa-4c88-88dc-2b60a4c62c4d
Chr20	60	16	be63f547-5fad-4220-8ec3-c072e0c2e077
Chr20	60	0	57998c9b-7dd6-4837-9846-383e709adc88
[truncated: 32,124 more rows]

## Sheet: SupFig_9b
Supplementary Figure 9b Read depth statistic for continuous 1 Mb windows of each chromosome in the assembled patchouli genome
Chrmosome	window_start	window_end	window_base	depth
Chr11	0	1000000	964253	0.964253
Chr11	1000000	2000000	2523757	2.52376
Chr11	2000000	3000000	536359	0.536359
Chr11	3000000	4000000	2178091	2.17809
Chr11	4000000	5000000	1746545	1.74655
Chr11	5000000	6000000	1314329	1.31433
Chr11	6000000	7000000	1870965	1.87096
Chr11	7000000	8000000	2382366	2.38237
Chr11	8000000	9000000	2564542	2.56454
Chr11	9000000	10000000	1880285	1.88028
Chr11	10000000	11000000	1871039	1.87104
Chr11	11000000	12000000	1855091	1.85509
Chr11	12000000	13000000	2755457	2.75546
Chr11	13000000	14000000	2509178	2.50918
Chr11	14000000	15000000	1860505	1.86051
Chr11	15000000	16000000	2172962	2.17296
Chr11	16000000	17000000	3244457	3.24446
Chr11	17000000	18000000	1735256	1.73526
Chr11	18000000	19000000	2260385	2.26038
Chr11	19000000	20000000	2232341	2.23234
Chr11	20000000	21000000	1927056	1.92706
Chr11	21000000	22000000	1668822	1.66882
Chr11	22000000	23000000	3167540	3.16754
Chr11	23000000	24000000	4227243	4.22724
Chr11	24000000	25000000	2424693	2.42469
Chr11	25000000	26000000	3106908	3.10691
Chr11	26000000	27000000	2028516	2.02852
Chr11	27000000	28000000	2398714	2.39871
Chr11	28000000	29000000	3314351	3.31435
Chr11	29000000	30000000	1194649	1.19465
Chr11	30000000	31000000	3845947	3.84595
Chr11	31000000	32000000	1939852	1.93985
Chr11	32000000	33000000	3241109	3.24111
Chr11	33000000	34000000	2445168	2.44517
Chr11	34000000	35000000	2505947	2.50595
Chr11	35000000	35105025	419594	0.419594
Chr29	0	1000000	2376819	2.37682
Chr29	1000000	2000000	2068153	2.06815
Chr29	2000000	3000000	2554883	2.55488
Chr29	3000000	4000000	1515492	1.51549
Chr29	4000000	5000000	1922383	1.92238
Chr29	5000000	6000000	2785264	2.78526
Chr29	6000000	7000000	1584930	1.58493
Chr29	7000000	8000000	1996844	1.99684
Chr29	8000000	9000000	2216656	2.21666
Chr29	9000000	10000000	1485864	1.48586
Chr29	10000000	11000000	2318022	2.31802
Chr29	11000000	12000000	3382220	3.38222
Chr29	12000000	13000000	2484279	2.48428
Chr29	13000000	14000000	2622123	2.62212
Chr29	14000000	15000000	2035541	2.03554
Chr29	15000000	16000000	2843804	2.8438
Chr29	16000000	17000000	1740412	1.74041
Chr29	17000000	18000000	1717879	1.71788
Chr29	18000000	19000000	2224719	2.22472
Chr29	19000000	20000000	2241709	2.24171
Chr29	20000000	21000000	1837191	1.83719
Chr29	21000000	22000000	3274571	3.27457
Chr29	22000000	23000000	1894065	1.89407
Chr29	23000000	24000000	1487411	1.48741
Chr29	24000000	25000000	3402546	3.40255
Chr29	25000000	26000000	4660453	4.66045
Chr29	26000000	27000000	2821368	2.82137
Chr29	27000000	28000000	2903667	2.90367
Chr29	28000000	29000000	2613732	2.61373
Chr29	29000000	30000000	2488138	2.48814
Chr29	30000000	30305334	1393340	1.39334
Chr12	0	1000000	3674270	3.67427
Chr12	1000000	2000000	1967700	1.9677
Chr12	2000000	3000000	2616002	2.616
Chr12	3000000	4000000	3335005	3.33501
Chr12	4000000	5000000	3524685	3.52468
Chr12	5000000	6000000	1871790	1.87179
Chr12	6000000	7000000	1572317	1.57232
Chr12	7000000	8000000	3942471	3.94247
Chr12	8000000	9000000	2642342	2.64234
Chr12	9000000	10000000	3089997	3.09
Chr12	10000000	11000000	2743103	2.7431
Chr12	11000000	12000000	2867059	2.86706
Chr12	12000000	13000000	2042305	2.0423
Chr12	13000000	14000000	2739669	2.73967
Chr12	14000000	15000000	2596560	2.59656
Chr12	15000000	16000000	3501534	3.50153
Chr12	16000000	17000000	2527515	2.52752
Chr12	17000000	18000000	1967207	1.96721
Chr12	18000000	19000000	3445282	3.44528
Chr12	19000000	20000000	3345832	3.34583
Chr12	20000000	21000000	2621327	2.62133
Chr12	21000000	22000000	2337529	2.33753
Chr12	22000000	23000000	2057935	2.05794
Chr12	23000000	24000000	1528224	1.52822
Chr12	24000000	25000000	2326320	2.32632
Chr12	25000000	26000000	2240767	2.24077
Chr12	26000000	27000000	2983373	2.98337
Chr12	27000000	28000000	1031725	1.03173
Chr12	28000000	29000000	1028912	1.02891
Chr12	29000000	30000000	1908418	1.90842
Chr12	30000000	31000000	2677155	2.67715
Chr12	31000000	32000000	3296013	3.29601
Chr12	32000000	33000000	3135094	3.13509
Chr12	33000000	34000000	2326252	2.32625
Chr12	34000000	34235170	1396939	1.39694
Chr20	0	1000000	3134546	3.13455
Chr20	1000000	2000000	2892992	2.89299
Chr20	2000000	3000000	2391538	2.39154
Chr20	3000000	4000000	3192455	3.19245
Chr20	4000000	5000000	2828581	2.82858
Chr20	5000000	6000000	3613915	3.61391
Chr20	6000000	7000000	3273660	3.27366
Chr20	7000000	8000000	2378249	2.37825
Chr20	8000000	9000000	1795021	1.79502
Chr20	9000000	10000000	2690546	2.69055
Chr20	10000000	11000000	2413588	2.41359
Chr20	11000000	12000000	3034296	3.0343
Chr20	12000000	13000000	3201482	3.20148
Chr20	13000000	14000000	2492261	2.49226
Chr20	14000000	15000000	3668929	3.66893
Chr20	15000000	16000000	2723701	2.7237
Chr20	16000000	17000000	3621194	3.62119
Chr20	17000000	18000000	2712513	2.71251
Chr20	18000000	19000000	3024584	3.02458
Chr20	19000000	20000000	3533731	3.53373
Chr20	20000000	21000000	1782841	1.78284
Chr20	21000000	22000000	2797952	2.79795
Chr20	22000000	23000000	2759994	2.75999
Chr20	23000000	24000000	3185901	3.1859
Chr20	24000000	25000000	2743812	2.74381
Chr20	25000000	26000000	2433022	2.43302
Chr20	26000000	27000000	2650386	2.65039
Chr20	27000000	28000000	2409195	2.40919
Chr20	28000000	29000000	2225004	2.225
Chr20	29000000	30000000	1627777	1.62778
Chr20	30000000	31000000	2040183	2.04018
Chr20	31000000	32000000	2801679	2.80168
Chr20	32000000	32332501	2222989	2.22299
Chr26	0	1000000	2651085	2.65109
Chr26	1000000	2000000	3254379	3.25438
Chr26	2000000	3000000	3189870	3.18987
Chr26	3000000	4000000	2957497	2.9575
Chr26	4000000	5000000	2218688	2.21869
Chr26	5000000	6000000	2426069	2.42607
Chr26	6000000	7000000	1960880	1.96088
Chr26	7000000	8000000	3554289	3.55429
Chr26	8000000	9000000	2360539	2.36054
Chr26	9000000	10000000	2547961	2.54796
Chr26	10000000	11000000	1693410	1.69341
Chr26	11000000	12000000	2475064	2.47506
Chr26	12000000	13000000	2466563	2.46656
Chr26	13000000	14000000	2704366	2.70437
Chr26	14000000	15000000	2107747	2.10775
Chr26	15000000	16000000	2102893	2.10289
Chr26	16000000	17000000	2534665	2.53466
Chr26	17000000	18000000	2626712	2.62671
Chr26	18000000	19000000	2672203	2.6722
Chr26	19000000	20000000	1398136	1.39814
Chr26	20000000	21000000	2683728	2.68373
Chr26	21000000	22000000	2387502	2.3875
Chr26	22000000	23000000	3113930	3.11393
Chr26	23000000	24000000	2206313	2.20631
Chr26	24000000	25000000	3106086	3.10609
Chr26	25000000	26000000	2856647	2.85665
Chr26	26000000	27000000	3229894	3.22989
Chr26	27000000	28000000	3994871	3.99487
Chr26	28000000	29000000	4063600	4.0636
Chr26	29000000	30000000	2370187	2.37019
Chr26	30000000	30440496	2037416	2.03742
Chr34	0	1000000	3550821	3.55082
Chr34	1000000	2000000	3360382	3.36038
Chr34	2000000	3000000	4056882	4.05688
Chr34	3000000	4000000	3336547	3.33655
Chr34	4000000	5000000	3213830	3.21383
Chr34	5000000	6000000	3393658	3.39366
Chr34	6000000	7000000	2089074	2.08907
Chr34	7000000	8000000	1769136	1.76914
Chr34	8000000	9000000	3048182	3.04818
Chr34	9000000	10000000	2392905	2.3929
Chr34	10000000	11000000	2512098	2.5121
Chr34	11000000	12000000	1727437	1.72744
Chr34	12000000	13000000	2494571	2.49457
Chr34	13000000	14000000	2128742	2.12874
Chr34	14000000	15000000	1540950	1.54095
Chr34	15000000	16000000	1508051	1.50805
Chr34	16000000	17000000	2395014	2.39501
Chr34	17000000	18000000	1442300	1.4423
Chr34	18000000	19000000	1430094	1.43009
Chr34	19000000	20000000	2440021	2.44002
Chr34	20000000	21000000	3305859	3.30586
Chr34	21000000	22000000	2246851	2.24685
Chr34	22000000	23000000	3952982	3.95298
Chr34	23000000	24000000	1186767	1.18677
Chr34	24000000	25000000	1308615	1.30862
Chr34	25000000	26000000	2844819	2.84482
Chr34	26000000	27000000	2414727	2.41473
Chr34	27000000	28000000	1831714	1.83171
Chr34	28000000	29000000	2396451	2.39645
Chr34	29000000	29444438	730071	0.730071
Chr35	0	1000000	2731727	2.73173
Chr35	1000000	2000000	3073755	3.07375
Chr35	2000000	3000000	2782445	2.78245
Chr35	3000000	4000000	2433367	2.43337
Chr35	4000000	5000000	3686623	3.68662
Chr35	5000000	6000000	2482270	2.48227
Chr35	6000000	7000000	2482993	2.48299
Chr35	7000000	8000000	1617209	1.61721
Chr35	8000000	9000000	1835049	1.83505
Chr35	9000000	10000000	2179034	2.17903
Chr35	10000000	11000000	2040481	2.04048
Chr35	11000000	12000000	1090326	1.09033
Chr35	12000000	13000000	1848373	1.84837
Chr35	13000000	14000000	1488284	1.48828
Chr35	14000000	15000000	1893112	1.89311
Chr35	15000000	16000000	1707209	1.70721
Chr35	16000000	17000000	3314814	3.31481
Chr35	17000000	18000000	1774242	1.77424
Chr35	18000000	19000000	2162988	2.16299
Chr35	19000000	20000000	2640890	2.64089
Chr35	20000000	21000000	3349615	3.34962
Chr35	21000000	22000000	2811561	2.81156
Chr35	22000000	23000000	1985728	1.98573
Chr35	23000000	24000000	3135810	3.13581
Chr35	24000000	25000000	2844975	2.84497
Chr35	25000000	26000000	3520229	3.52023
Chr35	26000000	27000000	3405692	3.40569
Chr35	27000000	28000000	3274127	3.27413
Chr35	28000000	28884593	2550294	2.55029
Chr32	0	1000000	3772780	3.77278
Chr32	1000000	2000000	3142921	3.14292
Chr32	2000000	3000000	2630584	2.63058
Chr32	3000000	4000000	2053962	2.05396
Chr32	4000000	5000000	3222719	3.22272
Chr32	5000000	6000000	1910503	1.9105
Chr32	6000000	7000000	4460808	4.46081
Chr32	7000000	8000000	2455048	2.45505
Chr32	8000000	9000000	3486542	3.48654
Chr32	9000000	10000000	2517894	2.51789
Chr32	10000000	11000000	2559481	2.55948
Chr32	11000000	12000000	2752870	2.75287
Chr32	12000000	13000000	2535198	2.5352
Chr32	13000000	14000000	2283616	2.28362
Chr32	14000000	15000000	2453876	2.45388
Chr32	15000000	16000000	1057442	1.05744
Chr32	16000000	17000000	3232232	3.23223
Chr32	17000000	18000000	2853768	2.85377
Chr32	18000000	19000000	1171057	1.17106
Chr32	19000000	20000000	1288095	1.28809
Chr32	20000000	21000000	2393069	2.39307
Chr32	21000000	22000000	2839960	2.83996
Chr32	22000000	23000000	2873600	2.8736
Chr32	23000000	24000000	2371216	2.37122
Chr32	24000000	25000000	3011419	3.01142
Chr32	25000000	26000000	2452570	2.45257
Chr32	26000000	27000000	2590934	2.59093
Chr32	27000000	28000000	2944058	2.94406
Chr32	28000000	29000000	2804571	2.80457
Chr32	29000000	29944155	2147754	2.14775
Chr50	0	1000000	3003805	3.0038
Chr50	1000000	2000000	3596302	3.5963
Chr50	2000000	3000000	2307226	2.30723
Chr50	3000000	4000000	3045989	3.04599
Chr50	4000000	5000000	1763637	1.76364
Chr50	5000000	6000000	1871467	1.87147
Chr50	6000000	7000000	1563118	1.56312
Chr50	7000000	8000000	2207029	2.20703
Chr50	8000000	9000000	2567053	2.56705
Chr50	9000000	10000000	2228363	2.22836
Chr50	10000000	11000000	1475317	1.47532
Chr50	11000000	12000000	1973241	1.97324
Chr50	12000000	13000000	2423428	2.42343
Chr50	13000000	14000000	2545135	2.54514
Chr50	14000000	15000000	2095081	2.09508
Chr50	15000000	16000000	3100244	3.10024
Chr50	16000000	17000000	2056192	2.05619
Chr50	17000000	18000000	2317501	2.3175
Chr50	18000000	19000000	2846373	2.84637
Chr50	19000000	20000000	2797857	2.79786
Chr50	20000000	21000000	1906574	1.90657
Chr50	21000000	22000000	2309681	2.30968
Chr50	22000000	22991549	3797781	3.79778
Chr44	0	1000000	2128638	2.12864
Chr44	1000000	2000000	2684794	2.68479
Chr44	2000000	3000000	4246700	4.2467
Chr44	3000000	4000000	1533594	1.53359
Chr44	4000000	5000000	1902619	1.90262
Chr44	5000000	6000000	3398158	3.39816
Chr44	6000000	7000000	2703823	2.70382
Chr44	7000000	8000000	2435516	2.43552
Chr44	8000000	9000000	2337571	2.33757
Chr44	9000000	10000000	1586474	1.58647
Chr44	10000000	11000000	1976778	1.97678
Chr44	11000000	12000000	2858579	2.85858
Chr44	12000000	13000000	1911053	1.91105
Chr44	13000000	14000000	1914361	1.91436
Chr44	14000000	15000000	2432606	2.43261
Chr44	15000000	16000000	4017896	4.0179
Chr44	16000000	17000000	2192359	2.19236
Chr44	17000000	18000000	2322966	2.32297
Chr44	18000000	19000000	2117017	2.11702
Chr44	19000000	20000000	1644058	1.64406
Chr44	20000000	21000000	1994288	1.99429
Chr44	21000000	22000000	2855369	2.85537
Chr44	22000000	23000000	2604095	2.6041
Chr44	23000000	24000000	2194366	2.19437
Chr44	24000000	24781903	1749205	1.7492
Chr55	0	1000000	3185277	3.18528
Chr55	1000000	2000000	1457303	1.4573
Chr55	2000000	3000000	2939791	2.93979
Chr55	3000000	4000000	1902565	1.90257
Chr55	4000000	5000000	2387401	2.3874
Chr55	5000000	6000000	1447569	1.44757
Chr55	6000000	7000000	1840838	1.84084
Chr55	7000000	8000000	2923410	2.92341
Chr55	8000000	9000000	2363146	2.36315
Chr55	9000000	10000000	3080628	3.08063
Chr55	10000000	11000000	1964190	1.96419
Chr55	11000000	12000000	2676300	2.6763
Chr55	12000000	13000000	2442543	2.44254
Chr55	13000000	14000000	1356605	1.35661
Chr55	14000000	15000000	2253557	2.25356
Chr55	15000000	16000000	1681334	1.68133
Chr55	16000000	17000000	3698303	3.6983
Chr55	17000000	18000000	2640060	2.64006
Chr55	18000000	19000000	4106865	4.10686
Chr55	19000000	20000000	2838964	2.83896
Chr55	20000000	21000000	2648263	2.64826
Chr55	21000000	21923913	2807981	2.80798
Chr60	0	1000000	2710134	2.71013
Chr60	1000000	2000000	2894576	2.89458
Chr60	2000000	3000000	2482583	2.48258
Chr60	3000000	4000000	2528624	2.52862
Chr60	4000000	5000000	2640290	2.64029
Chr60	5000000	6000000	2913902	2.9139
Chr60	6000000	7000000	2706768	2.70677
Chr60	7000000	8000000	1948578	1.94858
Chr60	8000000	9000000	1593530	1.59353
Chr60	9000000	10000000	1808093	1.80809
Chr60	10000000	11000000	1804658	1.80466
Chr60	11000000	12000000	3232987	3.23299
Chr60	12000000	13000000	2413203	2.4132
Chr60	13000000	14000000	3130170	3.13017
Chr60	14000000	15000000	1352552	1.35255
Chr60	15000000	16000000	2779324	2.77932
Chr60	16000000	17000000	3414368	3.41437
Chr60	17000000	18000000	2648691	2.64869
Chr60	18000000	19000000	2431606	2.43161
Chr60	19000000	20000000	2223548	2.22355
Chr60	20000000	20264709	1226512	1.22651
Chr43	0	1000000	3517664	3.51766
Chr43	1000000	2000000	2961702	2.9617
Chr43	2000000	3000000	3181668	3.18167
Chr43	3000000	4000000	4430386	4.43039
Chr43	4000000	5000000	3183740	3.18374
Chr43	5000000	6000000	2848641	2.84864
Chr43	6000000	7000000	2513056	2.51306
Chr43	7000000	8000000	2266155	2.26615
Chr43	8000000	9000000	2902110	2.90211
Chr43	9000000	10000000	3595124	3.59512
Chr43	10000000	11000000	1340016	1.34002
Chr43	11000000	12000000	1355757	1.35576
Chr43	12000000	13000000	1399945	1.39994
Chr43	13000000	14000000	2493799	2.4938
Chr43	14000000	15000000	2590655	2.59065
Chr43	15000000	16000000	1638223	1.63822
Chr43	16000000	17000000	3195832	3.19583
Chr43	17000000	18000000	3394615	3.39461
Chr43	18000000	19000000	3212282	3.21228
Chr43	19000000	20000000	3000468	3.00047
Chr43	20000000	21000000	2340944	2.34094
Chr43	21000000	22000000	1436794	1.43679
Chr43	22000000	23000000	3066822	3.06682
Chr43	23000000	24000000	3155244	3.15524
Chr43	24000000	25000000	3142734	3.14273
Chr43	25000000	25011671	60193	0.060193
Chr58	0	1000000	3366147	3.36615
Chr58	1000000	2000000	3511393	3.51139
Chr58	2000000	3000000	3725282	3.72528
Chr58	3000000	4000000	2098294	2.09829
Chr58	4000000	5000000	2481413	2.48141
Chr58	5000000	6000000	2136540	2.13654
Chr58	6000000	7000000	2910220	2.91022
Chr58	7000000	8000000	2343939	2.34394
Chr58	8000000	9000000	2012667	2.01267
Chr58	9000000	10000000	1979045	1.97904
Chr58	10000000	11000000	1819048	1.81905
Chr58	11000000	12000000	2918410	2.91841
Chr58	12000000	13000000	1435794	1.43579
Chr58	13000000	14000000	1868943	1.86894
Chr58	14000000	15000000	2216661	2.21666
Chr58	15000000	16000000	2186891	2.18689
Chr58	16000000	17000000	3966222	3.96622
Chr58	17000000	18000000	2659899	2.6599
Chr58	18000000	19000000	2406726	2.40673
Chr58	19000000	20000000	2179605	2.17961
Chr58	20000000	21000000	3129294	3.12929
Chr58	21000000	21135481	550696	0.550696
Chr41	0	1000000	2325577	2.32558
Chr41	1000000	2000000	2308348	2.30835
Chr41	2000000	3000000	2741683	2.74168
Chr41	3000000	4000000	3885384	3.88538
Chr41	4000000	5000000	1888400	1.8884
Chr41	5000000	6000000	2124696	2.1247
Chr41	6000000	7000000	3386642	3.38664
Chr41	7000000	8000000	3490952	3.49095
Chr41	8000000	9000000	2620727	2.62073
Chr41	9000000	10000000	2384699	2.3847
Chr41	10000000	11000000	1652885	1.65288
Chr41	11000000	12000000	2503465	2.50346
Chr41	12000000	13000000	3323153	3.32315
Chr41	13000000	14000000	2693456	2.69346
Chr41	14000000	15000000	2503583	2.50358
Chr41	15000000	16000000	2233436	2.23344
Chr41	16000000	17000000	2518113	2.51811
Chr41	17000000	18000000	1092827	1.09283
Chr41	18000000	19000000	2269741	2.26974
Chr41	19000000	20000000	2577907	2.57791
Chr41	20000000	21000000	2283789	2.28379
Chr41	21000000	22000000	2249500	2.2495
Chr41	22000000	23000000	2280867	2.28087
Chr41	23000000	24000000	2206792	2.20679
Chr41	24000000	25000000	4325940	4.32594
Chr41	25000000	26000000	2084315	2.08432
Chr41	26000000	26320950	1596131	1.59613
Chr47	0	1000000	2995541	2.99554
Chr47	1000000	2000000	3452204	3.4522
Chr47	2000000	3000000	3088861	3.08886
Chr47	3000000	4000000	3178486	3.17849
Chr47	4000000	5000000	2711296	2.7113
Chr47	5000000	6000000	3204301	3.2043
Chr47	6000000	7000000	2696850	2.69685
Chr47	7000000	8000000	1327651	1.32765
Chr47	8000000	9000000	3028418	3.02842
Chr47	9000000	10000000	1959984	1.95998
Chr47	10000000	11000000	2200890	2.20089
Chr47	11000000	12000000	3066232	3.06623
Chr47	12000000	13000000	1935089	1.93509
Chr47	13000000	14000000	2715228	2.71523
Chr47	14000000	15000000	1967513	1.96751
Chr47	15000000	16000000	2878146	2.87815
Chr47	16000000	17000000	1365715	1.36572
Chr47	17000000	18000000	2351321	2.35132
Chr47	18000000	19000000	1620116	1.62012
Chr47	19000000	20000000	3707548	3.70755
Chr47	20000000	21000000	3627132	3.62713
Chr47	21000000	22000000	2268320	2.26832
Chr47	22000000	23000000	2472456	2.47246
Chr47	23000000	23423411	1726905	1.7269
Chr45	0	1000000	2197801	2.1978
Chr45	1000000	2000000	3771798	3.7718
Chr45	2000000	3000000	2492508	2.49251
Chr45	3000000	4000000	2576116	2.57612
Chr45	4000000	5000000	1337933	1.33793
Chr45	5000000	6000000	2639810	2.63981
Chr45	6000000	7000000	4205512	4.20551
Chr45	7000000	8000000	2436695	2.43669
Chr45	8000000	9000000	3246491	3.24649
Chr45	9000000	10000000	2212252	2.21225
Chr45	10000000	11000000	2217166	2.21717
Chr45	11000000	12000000	2847701	2.8477
Chr45	12000000	13000000	2924312	2.92431
Chr45	13000000	14000000	1423871	1.42387
Chr45	14000000	15000000	1617457	1.61746
Chr45	15000000	16000000	923695	0.923695
Chr45	16000000	17000000	1055681	1.05568
Chr45	17000000	18000000	2455530	2.45553
Chr45	18000000	19000000	2432834	2.43283
Chr45	19000000	20000000	1689905	1.6899
Chr45	20000000	21000000	3076972	3.07697
Chr45	21000000	22000000	1878682	1.87868
Chr45	22000000	23000000	2569064	2.56906
Chr45	23000000	24000000	2956419	2.95642
Chr45	24000000	24780022	2445911	2.44591
Chr59	0	1000000	2967806	2.96781
Chr59	1000000	2000000	2355903	2.3559
Chr59	2000000	3000000	2495271	2.49527
Chr59	3000000	4000000	3377006	3.37701
Chr59	4000000	5000000	2852669	2.85267
Chr59	5000000	6000000	1970330	1.97033
Chr59	6000000	7000000	2154548	2.15455
Chr59	7000000	8000000	2404494	2.40449
Chr59	8000000	9000000	2412821	2.41282
Chr59	9000000	10000000	972192	0.972192
Chr59	10000000	11000000	2022262	2.02226
Chr59	11000000	12000000	2141842	2.14184
Chr59	12000000	13000000	3534304	3.5343
Chr59	13000000	14000000	1893374	1.89337
Chr59	14000000	15000000	2245341	2.24534
Chr59	15000000	16000000	2105483	2.10548
Chr59	16000000	17000000	1877466	1.87747
Chr59	17000000	18000000	3213044	3.21304
Chr59	18000000	19000000	3218450	3.21845
Chr59	19000000	20000000	2597061	2.59706
Chr59	20000000	20907392	2821868	2.82187
Chr49	0	1000000	2822295	2.82229
Chr49	1000000	2000000	2825216	2.82522
Chr49	2000000	3000000	1455737	1.45574
Chr49	3000000	4000000	2620032	2.62003
Chr49	4000000	5000000	2078752	2.07875
Chr49	5000000	6000000	3430404	3.4304
Chr49	6000000	7000000	2762532	2.76253
Chr49	7000000	8000000	3647772	3.64777
Chr49	8000000	9000000	2095927	2.09593
Chr49	9000000	10000000	2352959	2.35296
Chr49	10000000	11000000	2369573	2.36957
Chr49	11000000	12000000	2256002	2.256
Chr49	12000000	13000000	1349696	1.3497
Chr49	13000000	14000000	1748236	1.74824
Chr49	14000000	15000000	846696	0.846696
Chr49	15000000	16000000	1695693	1.69569
Chr49	16000000	17000000	2589885	2.58989
Chr49	17000000	18000000	1590148	1.59015
Chr49	18000000	19000000	2404893	2.40489
Chr49	19000000	20000000	3245723	3.24572
Chr49	20000000	21000000	2172573	2.17257
Chr49	21000000	22000000	1709029	1.70903
Chr49	22000000	23000000	2185579	2.18558
Chr49	23000000	23235661	1349089	1.34909
Chr57	0	1000000	3426426	3.42643
Chr57	1000000	2000000	3660157	3.66016
Chr57	2000000	3000000	2807079	2.80708
Chr57	3000000	4000000	4034360	4.03436
Chr57	4000000	5000000	3333093	3.33309
Chr57	5000000	6000000	3468738	3.46874
Chr57	6000000	7000000	2666791	2.66679
Chr57	7000000	8000000	1730015	1.73002
Chr57	8000000	9000000	3415973	3.41597
Chr57	9000000	10000000	2857244	2.85724
Chr57	10000000	11000000	2224494	2.22449
Chr57	11000000	12000000	1580548	1.58055
Chr57	12000000	13000000	1915458	1.91546
Chr57	13000000	14000000	1389704	1.3897
Chr57	14000000	15000000	2504515	2.50452
Chr57	15000000	16000000	2408014	2.40801
Chr57	16000000	17000000	2710651	2.71065
Chr57	17000000	18000000	2179006	2.17901
Chr57	18000000	19000000	1281951	1.28195
Chr57	19000000	20000000	2788794	2.78879
Chr57	20000000	21000000	3021732	3.02173
Chr57	21000000	21136850	426214	0.426214
Chr53	0	1000000	2752195	2.75219
Chr53	1000000	2000000	2279792	2.27979
Chr53	2000000	3000000	2782369	2.78237
Chr53	3000000	4000000	3141647	3.14165
Chr53	4000000	5000000	3955506	3.95551
Chr53	5000000	6000000	2657988	2.65799
Chr53	6000000	7000000	2506229	2.50623
Chr53	7000000	8000000	2774500	2.7745
Chr53	8000000	9000000	2588277	2.58828
Chr53	9000000	10000000	1719662	1.71966
Chr53	10000000	11000000	2907241	2.90724
Chr53	11000000	12000000	1922702	1.9227
Chr53	12000000	13000000	1161809	1.16181
Chr53	13000000	14000000	2765574	2.76557
Chr53	14000000	15000000	2055965	2.05597
Chr53	15000000	16000000	1457284	1.45728
Chr53	16000000	17000000	1786392	1.78639
Chr53	17000000	18000000	1737342	1.73734
Chr53	18000000	19000000	3115944	3.11594
Chr53	19000000	20000000	2518187	2.51819
Chr53	20000000	21000000	2186593	2.18659
Chr53	21000000	22000000	2335458	2.33546
Chr53	22000000	22694154	2670800	2.6708
Chr46	0	1000000	3279151	3.27915
Chr46	1000000	2000000	2553897	2.5539
Chr46	2000000	3000000	2544029	2.54403
Chr46	3000000	4000000	3488856	3.48886
Chr46	4000000	5000000	2687336	2.68734
Chr46	5000000	6000000	3356057	3.35606
Chr46	6000000	7000000	1941115	1.94111
Chr46	7000000	8000000	2710533	2.71053
Chr46	8000000	9000000	2117937	2.11794
Chr46	9000000	10000000	1569952	1.56995
Chr46	10000000	11000000	1999847	1.99985
Chr46	11000000	12000000	2213535	2.21353
Chr46	12000000	13000000	2825997	2.826
Chr46	13000000	14000000	2679610	2.67961
Chr46	14000000	15000000	2440505	2.4405
Chr46	15000000	16000000	708692	0.708692
Chr46	16000000	17000000	1884503	1.8845
Chr46	17000000	18000000	928936	0.928936
Chr46	18000000	19000000	2224243	2.22424
Chr46	19000000	20000000	2214297	2.2143
Chr46	20000000	21000000	3498375	3.49837
Chr46	21000000	22000000	1896819	1.89682
Chr46	22000000	23000000	1200591	1.20059
Chr46	23000000	23749005	2499654	2.49965
Chr56	0	1000000	3669255	3.66926
Chr56	1000000	2000000	2246271	2.24627
Chr56	2000000	3000000	2018849	2.01885
Chr56	3000000	4000000	2416833	2.41683
Chr56	4000000	5000000	1908998	1.909
Chr56	5000000	6000000	3181382	3.18138
Chr56	6000000	7000000	2228386	2.22839
Chr56	7000000	8000000	1072433	1.07243
Chr56	8000000	9000000	1028453	1.02845
Chr56	9000000	10000000	2254384	2.25438
Chr56	10000000	11000000	2095299	2.0953
Chr56	11000000	12000000	3998718	3.99872
Chr56	12000000	13000000	1747484	1.74748
Chr56	13000000	14000000	2840388	2.84039
Chr56	14000000	15000000	2718454	2.71845
Chr56	15000000	16000000	2556330	2.55633
Chr56	16000000	17000000	2688777	2.68878
Chr56	17000000	18000000	2783432	2.78343
Chr56	18000000	19000000	2538814	2.53881
Chr56	19000000	20000000	1669591	1.66959
Chr56	20000000	21000000	3558759	3.55876
Chr56	21000000	21721399	1747294	1.74729
Chr54	0	1000000	3116604	3.1166
Chr54	1000000	2000000	1489028	1.48903
Chr54	2000000	3000000	2977183	2.97718
Chr54	3000000	4000000	2277182	2.27718
Chr54	4000000	5000000	1985591	1.98559
Chr54	5000000	6000000	1977936	1.97794
Chr54	6000000	7000000	2672914	2.67291
Chr54	7000000	8000000	2004783	2.00478
Chr54	8000000	9000000	1692831	1.69283
Chr54	9000000	10000000	1381476	1.38148
Chr54	10000000	11000000	2501093	2.50109
Chr54	11000000	12000000	2416160	2.41616
Chr54	12000000	13000000	2051042	2.05104
Chr54	13000000	14000000	1999426	1.99943
Chr54	14000000	15000000	2264191	2.26419
Chr54	15000000	16000000	2521059	2.52106
Chr54	16000000	17000000	3214587	3.21459
Chr54	17000000	18000000	1935842	1.93584
Chr54	18000000	19000000	3607613	3.60761
Chr54	19000000	20000000	2635793	2.63579
Chr54	20000000	21000000	2214179	2.21418
Chr54	21000000	21969481	3402220	3.40222
Chr52	0	1000000	3739260	3.73926
Chr52	1000000	2000000	2252281	2.25228
Chr52	2000000	3000000	2806727	2.80673
Chr52	3000000	4000000	2275931	2.27593
Chr52	4000000	5000000	1949529	1.94953
Chr52	5000000	6000000	2236993	2.23699
Chr52	6000000	7000000	552852	0.552852
Chr52	7000000	8000000	1085355	1.08536
Chr52	8000000	9000000	2105548	2.10555
Chr52	9000000	10000000	1607444	1.60744
Chr52	10000000	11000000	2903037	2.90304
Chr52	11000000	12000000	1246645	1.24665
Chr52	12000000	13000000	2773804	2.7738
Chr52	13000000	14000000	2920745	2.92075
Chr52	14000000	15000000	1990972	1.99097
Chr52	15000000	16000000	3752487	3.75249
Chr52	16000000	17000000	2910247	2.91025
Chr52	17000000	18000000	2445240	2.44524
Chr52	18000000	19000000	2957337	2.95734
Chr52	19000000	20000000	2219130	2.21913
Chr52	20000000	21000000	2000233	2.00023
Chr52	21000000	22000000	1980403	1.9804
Chr52	22000000	22806390	2823063	2.82306
Chr48	0	1000000	3194969	3.19497
Chr48	1000000	2000000	4260278	4.26028
Chr48	2000000	3000000	2410445	2.41045
Chr48	3000000	4000000	3454449	3.45445
Chr48	4000000	5000000	2131899	2.1319
Chr48	5000000	6000000	1320367	1.32037
Chr48	6000000	7000000	1720165	1.72016
Chr48	7000000	8000000	2123591	2.12359
Chr48	8000000	9000000	1101460	1.10146
Chr48	9000000	10000000	2456810	2.45681
Chr48	10000000	11000000	2328781	2.32878
Chr48	11000000	12000000	1553520	1.55352
Chr48	12000000	13000000	2341481	2.34148
Chr48	13000000	14000000	2363389	2.36339
Chr48	14000000	15000000	1778560	1.77856
Chr48	15000000	16000000	2976859	2.97686
Chr48	16000000	17000000	3789556	3.78956
Chr48	17000000	18000000	2652874	2.65287
Chr48	18000000	19000000	2134194	2.13419
Chr48	19000000	20000000	3001454	3.00145
Chr48	20000000	21000000	3383554	3.38355
Chr48	21000000	22000000	3718092	3.71809
Chr48	22000000	23000000	3832475	3.83248
Chr48	23000000	23240714	635187	0.635187
Chr24	0	1000000	976443	0.976443
Chr24	1000000	2000000	1787045	1.78704
Chr24	2000000	3000000	2139737	2.13974
Chr24	3000000	4000000	1749779	1.74978
Chr24	4000000	5000000	2092309	2.09231
Chr24	5000000	6000000	2112264	2.11226
Chr24	6000000	7000000	1562975	1.56298
Chr24	7000000	8000000	2848899	2.8489
Chr24	8000000	9000000	3576396	3.5764
Chr24	9000000	10000000	3787625	3.78762
Chr24	10000000	11000000	2673226	2.67323
Chr24	11000000	12000000	3486906	3.48691
Chr24	12000000	13000000	2530175	2.53017
Chr24	13000000	14000000	2343995	2.344
Chr24	14000000	15000000	2626690	2.62669
Chr24	15000000	16000000	2154800	2.1548
Chr24	16000000	17000000	1322381	1.32238
Chr24	17000000	18000000	3238588	3.23859
Chr24	18000000	19000000	3518815	3.51882
Chr24	19000000	20000000	3489126	3.48913
Chr24	20000000	21000000	2815757	2.81576
Chr24	21000000	22000000	3292839	3.29284
Chr24	22000000	23000000	3284010	3.28401
Chr24	23000000	24000000	4400392	4.40039
Chr24	24000000	25000000	3375748	3.37575
Chr24	25000000	26000000	2482480	2.48248
Chr24	26000000	27000000	2934724	2.93472
Chr24	27000000	28000000	2611307	2.61131
Chr24	28000000	29000000	2549225	2.54922
Chr24	29000000	30000000	1740143	1.74014
Chr24	30000000	30880118	3213482	3.21348
Chr40	0	1000000	1012012	1.01201
Chr40	1000000	2000000	4292952	4.29295
Chr40	2000000	3000000	2161699	2.1617
Chr40	3000000	4000000	1996837	1.99684
Chr40	4000000	5000000	1894913	1.89491
Chr40	5000000	6000000	3121095	3.12109
Chr40	6000000	7000000	1882902	1.8829
Chr40	7000000	8000000	2685525	2.68553
Chr40	8000000	9000000	2313691	2.31369
Chr40	9000000	10000000	1537972	1.53797
Chr40	10000000	11000000	2364594	2.36459
Chr40	11000000	12000000	2557370	2.55737
Chr40	12000000	13000000	1135463	1.13546
Chr40	13000000	14000000	2878457	2.87846
Chr40	14000000	15000000	3588376	3.58838
Chr40	15000000	16000000	2980778	2.98078
Chr40	16000000	17000000	1611290	1.61129
Chr40	17000000	18000000	3624733	3.62473
Chr40	18000000	19000000	3026158	3.02616
Chr40	19000000	20000000	2869431	2.86943
Chr40	20000000	21000000	3095320	3.09532
Chr40	21000000	22000000	2828292	2.82829
Chr40	22000000	23000000	2105915	2.10591
Chr40	23000000	24000000	1610604	1.6106
Chr40	24000000	25000000	2305065	2.30506
Chr40	25000000	26000000	2488879	2.48888
Chr40	26000000	26642511	1641305	1.64131
Chr62	0	1000000	3149739	3.14974
Chr62	1000000	2000000	4453195	4.4532
Chr62	2000000	3000000	3038779	3.03878
Chr62	3000000	4000000	3107659	3.10766
Chr62	4000000	5000000	1931526	1.93153
Chr62	5000000	6000000	1994953	1.99495
Chr62	6000000	7000000	1967710	1.96771
Chr62	7000000	8000000	2026467	2.02647
Chr62	8000000	9000000	3473649	3.47365
Chr62	9000000	10000000	2564956	2.56496
Chr62	10000000	11000000	1725196	1.7252
Chr62	11000000	12000000	4016581	4.01658
Chr62	12000000	13000000	2271999	2.272
Chr62	13000000	14000000	3116428	3.11643
Chr62	14000000	15000000	2162098	2.1621
Chr62	15000000	16000000	3892263	3.89226
Chr62	16000000	17000000	2495576	2.49558
Chr62	17000000	17233767	1277393	1.27739
Chr63	0	1000000	2538976	2.53898
Chr63	1000000	2000000	3371020	3.37102
Chr63	2000000	3000000	3208412	3.20841
Chr63	3000000	4000000	3446239	3.44624
Chr63	4000000	5000000	2232181	2.23218
Chr63	5000000	6000000	1861818	1.86182
Chr63	6000000	7000000	2193405	2.1934
Chr63	7000000	8000000	2171927	2.17193
Chr63	8000000	9000000	2327934	2.32793
Chr63	9000000	10000000	2572330	2.57233
Chr63	10000000	11000000	1833577	1.83358
Chr63	11000000	12000000	3265692	3.26569
Chr63	12000000	13000000	2597563	2.59756
Chr63	13000000	14000000	2023934	2.02393
Chr63	14000000	15000000	2317190	2.31719
Chr63	15000000	16000000	3192137	3.19214
Chr63	16000000	16206230	1816240	1.81624
Chr61	0	1000000	4197524	4.19752
Chr61	1000000	2000000	2538321	2.53832
Chr61	2000000	3000000	2976456	2.97646
Chr61	3000000	4000000	2360931	2.36093
Chr61	4000000	5000000	3085868	3.08587
Chr61	5000000	6000000	2922100	2.9221
Chr61	6000000	7000000	2587924	2.58792
Chr61	7000000	8000000	1946588	1.94659
Chr61	8000000	9000000	1578319	1.57832
Chr61	9000000	10000000	2519648	2.51965
Chr61	10000000	11000000	1504660	1.50466
Chr61	11000000	12000000	2078707	2.07871
Chr61	12000000	13000000	2793164	2.79316
Chr61	13000000	14000000	1790244	1.79024
Chr61	14000000	15000000	3404729	3.40473
Chr61	15000000	16000000	1843738	1.84374
Chr61	16000000	17000000	2753512	2.75351
Chr61	17000000	18000000	2365320	2.36532
Chr61	18000000	19000000	2883773	2.88377
Chr61	19000000	19677514	1946887	1.94689
Chr01	0	1000000	1233149	1.23315
Chr01	1000000	2000000	506586	0.506586
Chr01	2000000	3000000	1109137	1.10914
Chr01	3000000	4000000	1677552	1.67755
Chr01	4000000	5000000	2792398	2.7924
Chr01	5000000	6000000	2072759	2.07276
Chr01	6000000	7000000	2537643	2.53764
Chr01	7000000	8000000	1677548	1.67755
Chr01	8000000	9000000	2443971	2.44397
Chr01	9000000	10000000	2138250	2.13825
Chr01	10000000	11000000	1092433	1.09243
Chr01	11000000	12000000	1632456	1.63246
Chr01	12000000	13000000	2515090	2.51509
Chr01	13000000	14000000	1771489	1.77149
Chr01	14000000	15000000	1926824	1.92682
Chr01	15000000	16000000	2117681	2.11768
Chr01	16000000	17000000	3250407	3.25041
Chr01	17000000	18000000	3249080	3.24908
Chr01	18000000	19000000	2645912	2.64591
Chr01	19000000	20000000	1947586	1.94759
Chr01	20000000	21000000	2007861	2.00786
Chr01	21000000	22000000	3254701	3.2547
Chr01	22000000	23000000	1863139	1.86314
Chr01	23000000	24000000	3415820	3.41582
Chr01	24000000	25000000	2019648	2.01965
Chr01	25000000	26000000	2701381	2.70138
Chr01	26000000	27000000	1287894	1.28789
Chr01	27000000	28000000	2520032	2.52003
Chr01	28000000	29000000	2263710	2.26371
Chr01	29000000	30000000	3824012	3.82401
Chr01	30000000	31000000	1861061	1.86106
Chr01	31000000	32000000	1700170	1.70017
Chr01	32000000	33000000	1275842	1.27584
Chr01	33000000	34000000	1143014	1.14301
Chr01	34000000	35000000	3028179	3.02818
Chr01	35000000	36000000	2657023	2.65702
Chr01	36000000	37000000	2132440	2.13244
Chr01	37000000	38000000	1634598	1.6346
Chr01	38000000	39000000	1657106	1.65711
Chr01	39000000	40000000	2548745	2.54874
Chr01	40000000	41000000	2376651	2.37665
Chr01	41000000	42000000	2564920	2.56492
Chr01	42000000	43000000	3728840	3.72884
Chr01	43000000	44000000	3149470	3.14947
Chr01	44000000	45000000	2609469	2.60947
Chr01	45000000	46000000	2465924	2.46592
Chr01	46000000	47000000	2978264	2.97826
Chr01	47000000	48000000	2633081	2.63308
Chr01	48000000	49000000	3715410	3.71541
Chr01	49000000	50000000	3129144	3.12914
Chr01	50000000	50970915	3177673	3.17767
Chr04	0	1000000	1276807	1.27681
Chr04	1000000	2000000	1671951	1.67195
Chr04	2000000	3000000	1980310	1.98031
Chr04	3000000	4000000	1328397	1.3284
Chr04	4000000	5000000	1736926	1.73693
Chr04	5000000	6000000	1240009	1.24001
Chr04	6000000	7000000	1680075	1.68007
Chr04	7000000	8000000	2093686	2.09369
Chr04	8000000	9000000	1938983	1.93898
Chr04	9000000	10000000	1951850	1.95185
Chr04	10000000	11000000	1836166	1.83617
Chr04	11000000	12000000	1736882	1.73688
Chr04	12000000	13000000	2829627	2.82963
Chr04	13000000	14000000	2590157	2.59016
Chr04	14000000	15000000	3114769	3.11477
Chr04	15000000	16000000	1259203	1.2592
Chr04	16000000	17000000	2307720	2.30772
Chr04	17000000	18000000	1771765	1.77177
Chr04	18000000	19000000	1978708	1.97871
Chr04	19000000	20000000	1776017	1.77602
Chr04	20000000	21000000	2387918	2.38792
Chr04	21000000	22000000	2262813	2.26281
Chr04	22000000	23000000	2292991	2.29299
Chr04	23000000	24000000	2530489	2.53049
Chr04	24000000	25000000	1998845	1.99884
Chr04	25000000	26000000	3267163	3.26716
Chr04	26000000	27000000	2345485	2.34549
Chr04	27000000	28000000	2003969	2.00397
Chr04	28000000	29000000	1781792	1.78179
Chr04	29000000	30000000	1341511	1.34151
Chr04	30000000	31000000	2187079	2.18708
Chr04	31000000	32000000	2614513	2.61451
Chr04	32000000	33000000	1796242	1.79624
Chr04	33000000	34000000	3517049	3.51705
Chr04	34000000	35000000	1930385	1.93039
Chr04	35000000	36000000	1596640	1.59664
Chr04	36000000	37000000	2374397	2.3744
Chr04	37000000	38000000	2214533	2.21453
Chr04	38000000	39000000	1796324	1.79632
Chr04	39000000	40000000	2992836	2.99284
Chr04	40000000	41000000	3445079	3.44508
Chr04	41000000	42000000	2810011	2.81001
Chr04	42000000	43000000	2271622	2.27162
Chr04	43000000	44000000	3225508	3.22551
Chr04	44000000	45000000	2596755	2.59675
Chr04	45000000	45719493	4231983	4.23198
Chr02	0	1000000	2301359	2.30136
Chr02	1000000	2000000	3564329	3.56433
Chr02	2000000	3000000	2652442	2.65244
Chr02	3000000	4000000	2459195	2.45919
Chr02	4000000	5000000	2073425	2.07342
Chr02	5000000	6000000	3384094	3.38409
Chr02	6000000	7000000	2692812	2.69281
Chr02	7000000	8000000	3075736	3.07574
Chr02	8000000	9000000	2259723	2.25972
Chr02	9000000	10000000	2712399	2.7124
Chr02	10000000	11000000	2353314	2.35331
Chr02	11000000	12000000	2446640	2.44664
Chr02	12000000	13000000	3141001	3.141
Chr02	13000000	14000000	3069843	3.06984
Chr02	14000000	15000000	3811324	3.81132
Chr02	15000000	16000000	4126156	4.12616
Chr02	16000000	17000000	3621756	3.62176
Chr02	17000000	18000000	3723028	3.72303
Chr02	18000000	19000000	2771321	2.77132
Chr02	19000000	20000000	2818826	2.81883
Chr02	20000000	21000000	2756954	2.75695
Chr02	21000000	22000000	3178811	3.17881
Chr02	22000000	23000000	3632207	3.63221
Chr02	23000000	24000000	2276376	2.27638
Chr02	24000000	25000000	2248623	2.24862
Chr02	25000000	26000000	2017241	2.01724
Chr02	26000000	27000000	2519454	2.51945
Chr02	27000000	28000000	1789510	1.78951
Chr02	28000000	29000000	2298373	2.29837
Chr02	29000000	30000000	3044681	3.04468
Chr02	30000000	31000000	2749045	2.74905
Chr02	31000000	32000000	3105067	3.10507
Chr02	32000000	33000000	1721383	1.72138
Chr02	33000000	34000000	1940911	1.94091
Chr02	34000000	35000000	2299640	2.29964
Chr02	35000000	36000000	3128529	3.12853
Chr02	36000000	37000000	2576784	2.57678
Chr02	37000000	38000000	3110790	3.11079
Chr02	38000000	39000000	1543966	1.54397
Chr02	39000000	40000000	1860011	1.86001
Chr02	40000000	41000000	1514876	1.51488
Chr02	41000000	42000000	2240531	2.24053
Chr02	42000000	43000000	2750914	2.75091
Chr02	43000000	44000000	2533544	2.53354
Chr02	44000000	45000000	1436191	1.43619
Chr02	45000000	46000000	1186546	1.18655
Chr02	46000000	47000000	1318829	1.31883
Chr02	47000000	48000000	1745088	1.74509
Chr02	48000000	49000000	1209291	1.20929
Chr02	49000000	50000000	737705	0.737705
Chr02	50000000	50964731	1266361	1.26636
Chr03	0	1000000	4592558	4.59256
Chr03	1000000	2000000	2123682	2.12368
Chr03	2000000	3000000	2736289	2.73629
Chr03	3000000	4000000	1923021	1.92302
Chr03	4000000	5000000	3594733	3.59473
Chr03	5000000	6000000	3060366	3.06037
Chr03	6000000	7000000	2928909	2.92891
Chr03	7000000	8000000	2598310	2.59831
Chr03	8000000	9000000	3304153	3.30415
Chr03	9000000	10000000	2907441	2.90744
Chr03	10000000	11000000	2567421	2.56742
Chr03	11000000	12000000	1605333	1.60533
Chr03	12000000	13000000	2661844	2.66184
Chr03	13000000	14000000	3129243	3.12924
Chr03	14000000	15000000	3523655	3.52366
Chr03	15000000	16000000	3159560	3.15956
Chr03	16000000	17000000	3601343	3.60134
Chr03	17000000	18000000	3111771	3.11177
Chr03	18000000	19000000	2400141	2.40014
Chr03	19000000	20000000	3008318	3.00832
Chr03	20000000	21000000	1981984	1.98198
Chr03	21000000	22000000	2167571	2.16757
Chr03	22000000	23000000	2753096	2.7531
Chr03	23000000	24000000	3212217	3.21222
Chr03	24000000	25000000	1601265	1.60126
Chr03	25000000	26000000	2756030	2.75603
Chr03	26000000	27000000	2329647	2.32965
Chr03	27000000	28000000	1653907	1.65391
Chr03	28000000	29000000	2284746	2.28475
Chr03	29000000	30000000	1774101	1.7741
Chr03	30000000	31000000	2645981	2.64598
Chr03	31000000	32000000	2886357	2.88636
Chr03	32000000	33000000	3035270	3.03527
Chr03	33000000	34000000	3600241	3.60024
Chr03	34000000	35000000	2595442	2.59544
Chr03	35000000	36000000	2105320	2.10532
Chr03	36000000	37000000	2310192	2.31019
Chr03	37000000	38000000	2449616	2.44962
Chr03	38000000	39000000	2041101	2.0411
Chr03	39000000	40000000	2304554	2.30455
Chr03	40000000	41000000	2301556	2.30156
Chr03	41000000	42000000	2632366	2.63237
Chr03	42000000	43000000	2468075	2.46807
Chr03	43000000	44000000	2253446	2.25345
Chr03	44000000	45000000	2050206	2.05021
Chr03	45000000	46000000	2065236	2.06524
Chr03	46000000	46663202	1467089	1.46709
Chr05	0	1000000	4427589	4.42759
Chr05	1000000	2000000	2883134	2.88313
Chr05	2000000	3000000	3260970	3.26097
Chr05	3000000	4000000	3617071	3.61707
Chr05	4000000	5000000	2650570	2.65057
Chr05	5000000	6000000	2415401	2.4154
Chr05	6000000	7000000	3616116	3.61612
Chr05	7000000	8000000	2637144	2.63714
Chr05	8000000	9000000	3529327	3.52933
Chr05	9000000	10000000	2848517	2.84852
Chr05	10000000	11000000	1905311	1.90531
Chr05	11000000	12000000	2380113	2.38011
Chr05	12000000	13000000	3525225	3.52522
Chr05	13000000	14000000	2189970	2.18997
Chr05	14000000	15000000	2177142	2.17714
Chr05	15000000	16000000	2665537	2.66554
Chr05	16000000	17000000	2741802	2.7418
Chr05	17000000	18000000	1600083	1.60008
Chr05	18000000	19000000	3028766	3.02877
Chr05	19000000	20000000	4775108	4.77511
Chr05	20000000	21000000	3395608	3.39561
Chr05	21000000	22000000	2943507	2.94351
Chr05	22000000	23000000	3250799	3.2508
Chr05	23000000	24000000	2359293	2.35929
Chr05	24000000	25000000	2217031	2.21703
Chr05	25000000	26000000	2243119	2.24312
Chr05	26000000	27000000	2040534	2.04053
Chr05	27000000	28000000	2614488	2.61449
Chr05	28000000	29000000	1365687	1.36569
Chr05	29000000	30000000	1522178	1.52218
Chr05	30000000	31000000	1462586	1.46259
Chr05	31000000	32000000	3503722	3.50372
Chr05	32000000	33000000	2604981	2.60498
Chr05	33000000	34000000	2003280	2.00328
Chr05	34000000	35000000	1667293	1.66729
Chr05	35000000	36000000	3705210	3.70521
Chr05	36000000	37000000	1904819	1.90482
Chr05	37000000	38000000	2199068	2.19907
Chr05	38000000	39000000	2494582	2.49458
Chr05	39000000	40000000	3022663	3.02266
Chr05	40000000	41000000	2063160	2.06316
Chr05	41000000	42000000	2705345	2.70534
Chr05	42000000	43000000	2032269	2.03227
Chr05	43000000	43703644	1950276	1.95028
Chr09	0	1000000	2243612	2.24361
Chr09	1000000	2000000	2980553	2.98055
Chr09	2000000	3000000	3851543	3.85154
Chr09	3000000	4000000	3488373	3.48837
Chr09	4000000	5000000	2656882	2.65688
Chr09	5000000	6000000	2179305	2.1793
Chr09	6000000	7000000	3090200	3.0902
Chr09	7000000	8000000	1663790	1.66379
Chr09	8000000	9000000	2761476	2.76148
Chr09	9000000	10000000	2746002	2.746
Chr09	10000000	11000000	2198595	2.1986
Chr09	11000000	12000000	2169073	2.16907
Chr09	12000000	13000000	2973722	2.97372
Chr09	13000000	14000000	2916496	2.9165
Chr09	14000000	15000000	2406562	2.40656
Chr09	15000000	16000000	1983746	1.98375
Chr09	16000000	17000000	2504933	2.50493
Chr09	17000000	18000000	7455783	7.45578
Chr09	18000000	19000000	2382490	2.38249
Chr09	19000000	20000000	2975200	2.9752
Chr09	20000000	21000000	1502982	1.50298
Chr09	21000000	22000000	1918904	1.9189
Chr09	22000000	23000000	1943175	1.94318
Chr09	23000000	24000000	2263768	2.26377
Chr09	24000000	25000000	1448352	1.44835
Chr09	25000000	26000000	1596780	1.59678
Chr09	26000000	27000000	1473816	1.47382
Chr09	27000000	28000000	3309827	3.30983
Chr09	28000000	29000000	2543965	2.54397
Chr09	29000000	30000000	2600486	2.60049
Chr09	30000000	31000000	2574595	2.57459
Chr09	31000000	32000000	3373972	3.37397
Chr09	32000000	33000000	2425376	2.42538
Chr09	33000000	34000000	2844847	2.84485
Chr09	34000000	35000000	2653830	2.65383
Chr09	35000000	36000000	2208311	2.20831
Chr09	36000000	37000000	5240978	5.24098
Chr09	37000000	37319779	1174225	1.17423
Chr06	0	1000000	2363299	2.3633
Chr06	1000000	2000000	2420747	2.42075
Chr06	2000000	3000000	2921824	2.92182
Chr06	3000000	4000000	3774300	3.7743
Chr06	4000000	5000000	2727108	2.72711
Chr06	5000000	6000000	3566861	3.56686
Chr06	6000000	7000000	2848003	2.848
Chr06	7000000	8000000	3898628	3.89863
Chr06	8000000	9000000	2037923	2.03792
Chr06	9000000	10000000	2145556	2.14556
Chr06	10000000	11000000	1849229	1.84923
Chr06	11000000	12000000	3083642	3.08364
Chr06	12000000	13000000	1922701	1.9227
Chr06	13000000	14000000	1576106	1.57611
Chr06	14000000	15000000	2286222	2.28622
Chr06	15000000	16000000	2796362	2.79636
Chr06	16000000	17000000	2585359	2.58536
Chr06	17000000	18000000	2200897	2.2009
Chr06	18000000	19000000	1614111	1.61411
Chr06	19000000	20000000	2201302	2.2013
Chr06	20000000	21000000	2578392	2.57839
Chr06	21000000	22000000	1892894	1.89289
Chr06	22000000	23000000	2891239	2.89124
Chr06	23000000	24000000	2467771	2.46777
Chr06	24000000	25000000	1551506	1.55151
Chr06	25000000	26000000	1547171	1.54717
Chr06	26000000	27000000	2726272	2.72627
Chr06	27000000	28000000	2228132	2.22813
Chr06	28000000	29000000	2706189	2.70619
Chr06	29000000	30000000	1665088	1.66509
Chr06	30000000	31000000	1961667	1.96167
Chr06	31000000	32000000	3139748	3.13975
Chr06	32000000	33000000	3100722	3.10072
Chr06	33000000	34000000	2217761	2.21776
Chr06	34000000	35000000	647883	0.647883
Chr06	35000000	36000000	2104121	2.10412
Chr06	36000000	37000000	1851425	1.85143
Chr06	37000000	38000000	2219368	2.21937
Chr06	38000000	39000000	3216881	3.21688
Chr06	39000000	39535231	1062552	1.06255
Chr07	0	1000000	2468117	2.46812
Chr07	1000000	2000000	4110855	4.11085
Chr07	2000000	3000000	2659259	2.65926
Chr07	3000000	4000000	2285272	2.28527
Chr07	4000000	5000000	3120463	3.12046
Chr07	5000000	6000000	2975442	2.97544
Chr07	6000000	7000000	2928725	2.92873
Chr07	7000000	8000000	1797455	1.79746
Chr07	8000000	9000000	3327136	3.32714
Chr07	9000000	10000000	1955649	1.95565
Chr07	10000000	11000000	1667798	1.6678
Chr07	11000000	12000000	1903441	1.90344
Chr07	12000000	13000000	1898461	1.89846
Chr07	13000000	14000000	2700709	2.70071
Chr07	14000000	15000000	1874900	1.8749
Chr07	15000000	16000000	2466001	2.466
Chr07	16000000	17000000	2708532	2.70853
Chr07	17000000	18000000	2541065	2.54107
Chr07	18000000	19000000	1787974	1.78797
Chr07	19000000	20000000	1970453	1.97045
Chr07	20000000	21000000	2730916	2.73092
Chr07	21000000	22000000	3258432	3.25843
Chr07	22000000	23000000	1625097	1.6251
Chr07	23000000	24000000	1665864	1.66586
Chr07	24000000	25000000	2532020	2.53202
Chr07	25000000	26000000	1066305	1.06631
Chr07	26000000	27000000	2363368	2.36337
Chr07	27000000	28000000	1371115	1.37112
Chr07	28000000	29000000	3039630	3.03963
Chr07	29000000	30000000	1788084	1.78808
Chr07	30000000	31000000	2296556	2.29656
Chr07	31000000	32000000	2659348	2.65935
Chr07	32000000	33000000	3310243	3.31024
Chr07	33000000	34000000	2166169	2.16617
Chr07	34000000	35000000	2844459	2.84446
Chr07	35000000	36000000	3483376	3.48338
Chr07	36000000	37000000	2221389	2.22139
Chr07	37000000	38000000	2551273	2.55127
Chr07	38000000	38561661	567114	0.567114
Chr08	0	1000000	2635259	2.63526
Chr08	1000000	2000000	2123430	2.12343
Chr08	2000000	3000000	2415225	2.41522
Chr08	3000000	4000000	2588188	2.58819
Chr08	4000000	5000000	2580433	2.58043
Chr08	5000000	6000000	2495101	2.4951
Chr08	6000000	7000000	2798396	2.7984
Chr08	7000000	8000000	2947915	2.94792
Chr08	8000000	9000000	2649615	2.64961
Chr08	9000000	10000000	2913064	2.91306
Chr08	10000000	11000000	2100095	2.1001
Chr08	11000000	12000000	2413332	2.41333
Chr08	12000000	13000000	2241631	2.24163
Chr08	13000000	14000000	2086093	2.08609
Chr08	14000000	15000000	2016637	2.01664
Chr08	15000000	16000000	2064045	2.06405
Chr08	16000000	17000000	1464964	1.46496
Chr08	17000000	18000000	1563842	1.56384
Chr08	18000000	19000000	632634	0.632634
Chr08	19000000	20000000	2482999	2.483
Chr08	20000000	21000000	2498641	2.49864
Chr08	21000000	22000000	1910687	1.91069
Chr08	22000000	23000000	2440802	2.4408
Chr08	23000000	24000000	2772486	2.77249
Chr08	24000000	25000000	2255845	2.25584
Chr08	25000000	26000000	1322563	1.32256
Chr08	26000000	27000000	2007329	2.00733
Chr08	27000000	28000000	1600968	1.60097
Chr08	28000000	29000000	1779790	1.77979
Chr08	29000000	30000000	2565616	2.56562
Chr08	30000000	31000000	2025377	2.02538
Chr08	31000000	32000000	2480355	2.48035
Chr08	32000000	33000000	1984379	1.98438
Chr08	33000000	34000000	2191692	2.19169
Chr08	34000000	35000000	2299874	2.29987
Chr08	35000000	36000000	3336782	3.33678
Chr08	36000000	37000000	1575522	1.57552
Chr08	37000000	38000000	2806304	2.8063
Chr08	38000000	38357117	1406513	1.40651
Chr14	0	1000000	2737116	2.73712
Chr14	1000000	2000000	3201372	3.20137
Chr14	2000000	3000000	2524784	2.52478
Chr14	3000000	4000000	2194149	2.19415
Chr14	4000000	5000000	2046326	2.04633
Chr14	5000000	6000000	2936250	2.93625
Chr14	6000000	7000000	1318756	1.31876
Chr14	7000000	8000000	3001794	3.00179
Chr14	8000000	9000000	1964559	1.96456
Chr14	9000000	10000000	2777151	2.77715
Chr14	10000000	11000000	1525262	1.52526
Chr14	11000000	12000000	2253431	2.25343
Chr14	12000000	13000000	1658506	1.65851
Chr14	13000000	14000000	1895909	1.89591
Chr14	14000000	15000000	2819577	2.81958
Chr14	15000000	16000000	1676946	1.67695
Chr14	16000000	17000000	1907880	1.90788
Chr14	17000000	18000000	1917583	1.91758
Chr14	18000000	19000000	2145889	2.14589
Chr14	19000000	20000000	1361211	1.36121
Chr14	20000000	21000000	2395980	2.39598
Chr14	21000000	22000000	2791390	2.79139
Chr14	22000000	23000000	3342567	3.34257
Chr14	23000000	24000000	2167989	2.16799
Chr14	24000000	25000000	3115196	3.1152
Chr14	25000000	26000000	1633977	1.63398
Chr14	26000000	27000000	1970134	1.97013
Chr14	27000000	28000000	2331534	2.33153
Chr14	28000000	29000000	3089387	3.08939
Chr14	29000000	30000000	2047747	2.04775
Chr14	30000000	31000000	3336074	3.33607
Chr14	31000000	32000000	2106709	2.10671
Chr14	32000000	33000000	3000966	3.00097
Chr14	33000000	33862965	4742713	4.74271
Chr10	0	1000000	2718817	2.71882
Chr10	1000000	2000000	3084309	3.08431
Chr10	2000000	3000000	1747891	1.74789
Chr10	3000000	4000000	2436893	2.43689
Chr10	4000000	5000000	1816290	1.81629
Chr10	5000000	6000000	3308004	3.308
Chr10	6000000	7000000	2837884	2.83788
Chr10	7000000	8000000	4058890	4.05889
Chr10	8000000	9000000	1658357	1.65836
Chr10	9000000	10000000	2460813	2.46081
Chr10	10000000	11000000	2577263	2.57726
Chr10	11000000	12000000	2749001	2.749
Chr10	12000000	13000000	2228239	2.22824
Chr10	13000000	14000000	1830487	1.83049
Chr10	14000000	15000000	1225695	1.22569
Chr10	15000000	16000000	365403	0.365403
Chr10	16000000	17000000	2432390	2.43239
Chr10	17000000	18000000	2369542	2.36954
Chr10	18000000	19000000	2312071	2.31207
Chr10	19000000	20000000	3015108	3.01511
Chr10	20000000	21000000	2757038	2.75704
Chr10	21000000	22000000	3346306	3.34631
Chr10	22000000	23000000	2253458	2.25346
Chr10	23000000	24000000	2430468	2.43047
Chr10	24000000	25000000	2525955	2.52596
Chr10	25000000	26000000	3305563	3.30556
Chr10	26000000	27000000	2329266	2.32927
Chr10	27000000	28000000	2427781	2.42778
Chr10	28000000	29000000	1747721	1.74772
Chr10	29000000	30000000	1393853	1.39385
Chr10	30000000	31000000	3672740	3.67274
Chr10	31000000	32000000	2233314	2.23331
Chr10	32000000	33000000	2297811	2.29781
Chr10	33000000	34000000	2174820	2.17482
Chr10	34000000	35000000	2847081	2.84708
Chr10	35000000	35534252	1087947	1.08795
Chr31	0	1000000	3229923	3.22992
Chr31	1000000	2000000	2986703	2.9867
Chr31	2000000	3000000	2404441	2.40444
Chr31	3000000	4000000	1870113	1.87011
Chr31	4000000	5000000	2157889	2.15789
Chr31	5000000	6000000	2253552	2.25355
Chr31	6000000	7000000	2079233	2.07923
Chr31	7000000	8000000	2704593	2.70459
Chr31	8000000	9000000	3019760	3.01976
Chr31	9000000	10000000	1743118	1.74312
Chr31	10000000	11000000	1731443	1.73144
Chr31	11000000	12000000	1791829	1.79183
Chr31	12000000	13000000	2651838	2.65184
Chr31	13000000	14000000	3025362	3.02536
Chr31	14000000	15000000	2147906	2.14791
Chr31	15000000	16000000	1740688	1.74069
Chr31	16000000	17000000	2621312	2.62131
Chr31	17000000	18000000	2123343	2.12334
Chr31	18000000	19000000	2293026	2.29303
Chr31	19000000	20000000	2660630	2.66063
Chr31	20000000	21000000	2641601	2.6416
Chr31	21000000	22000000	2009476	2.00948
Chr31	22000000	23000000	3056168	3.05617
Chr31	23000000	24000000	2389770	2.38977
Chr31	24000000	25000000	1447156	1.44716
Chr31	25000000	26000000	3056776	3.05678
Chr31	26000000	27000000	2549935	2.54994
Chr31	27000000	28000000	1900109	1.90011
Chr31	28000000	29000000	2468740	2.46874
Chr31	29000000	29989339	1686271	1.68627
Chr13	0	1000000	2663560	2.66356
Chr13	1000000	2000000	2668995	2.66899
Chr13	2000000	3000000	2422306	2.42231
Chr13	3000000	4000000	3443625	3.44362
Chr13	4000000	5000000	1796346	1.79635
Chr13	5000000	6000000	2197992	2.19799
Chr13	6000000	7000000	2180672	2.18067
Chr13	7000000	8000000	2440790	2.44079
Chr13	8000000	9000000	2484977	2.48498
Chr13	9000000	10000000	2037528	2.03753
Chr13	10000000	11000000	2124450	2.12445
Chr13	11000000	12000000	2006907	2.00691
Chr13	12000000	13000000	1256080	1.25608
Chr13	13000000	14000000	2277093	2.27709
Chr13	14000000	15000000	1566403	1.5664
Chr13	15000000	16000000	2268393	2.26839
Chr13	16000000	17000000	1019000	1.019
Chr13	17000000	18000000	2579188	2.57919
Chr13	18000000	19000000	1433925	1.43392
Chr13	19000000	20000000	2263794	2.26379
Chr13	20000000	21000000	1984519	1.98452
Chr13	21000000	22000000	2842263	2.84226
Chr13	22000000	23000000	1883548	1.88355
Chr13	23000000	24000000	2611452	2.61145
Chr13	24000000	25000000	3404583	3.40458
Chr13	25000000	26000000	3932655	3.93266
Chr13	26000000	27000000	2158989	2.15899
Chr13	27000000	28000000	1826181	1.82618
Chr13	28000000	29000000	2619899	2.6199
Chr13	29000000	30000000	1887785	1.88779
Chr13	30000000	31000000	2913897	2.9139
Chr13	31000000	32000000	2072744	2.07274
Chr13	32000000	33000000	3041624	3.04162
Chr13	33000000	33966112	2004679	2.00468
Chr39	0	1000000	3282510	3.28251
Chr39	1000000	2000000	2687886	2.68789
Chr39	2000000	3000000	3204449	3.20445
Chr39	3000000	4000000	3046726	3.04673
Chr39	4000000	5000000	3163377	3.16338
Chr39	5000000	6000000	3082482	3.08248
Chr39	6000000	7000000	1970081	1.97008
Chr39	7000000	8000000	3242019	3.24202
Chr39	8000000	9000000	2218441	2.21844
Chr39	9000000	10000000	2829097	2.8291
Chr39	10000000	11000000	2340596	2.3406
Chr39	11000000	12000000	1839066	1.83907
Chr39	12000000	13000000	2069603	2.0696
Chr39	13000000	14000000	814749	0.814749
Chr39	14000000	15000000	2009079	2.00908
Chr39	15000000	16000000	1390648	1.39065
Chr39	16000000	17000000	1534194	1.53419
Chr39	17000000	18000000	2716314	2.71631
Chr39	18000000	19000000	2096928	2.09693
Chr39	19000000	20000000	2307352	2.30735
Chr39	20000000	21000000	2197329	2.19733
Chr39	21000000	22000000	2506304	2.5063
Chr39	22000000	23000000	2517269	2.51727
Chr39	23000000	24000000	2884965	2.88496
Chr39	24000000	25000000	2491321	2.49132
Chr39	25000000	26000000	3415172	3.41517
Chr39	26000000	27000000	2405490	2.40549
Chr39	27000000	28000000	2912435	2.91243
Chr39	28000000	28037588	34479	0.034479
Chr15	0	1000000	1755645	1.75564
Chr15	1000000	2000000	1794172	1.79417
Chr15	2000000	3000000	2848510	2.84851
Chr15	3000000	4000000	2587820	2.58782
Chr15	4000000	5000000	1888196	1.8882
Chr15	5000000	6000000	2090804	2.0908
Chr15	6000000	7000000	2716574	2.71657
Chr15	7000000	8000000	3221478	3.22148
Chr15	8000000	9000000	2184743	2.18474
Chr15	9000000	10000000	3001263	3.00126
Chr15	10000000	11000000	2400269	2.40027
Chr15	11000000	12000000	2413063	2.41306
Chr15	12000000	13000000	2121019	2.12102
Chr15	13000000	14000000	2238428	2.23843
Chr15	14000000	15000000	3196938	3.19694
Chr15	15000000	16000000	2884885	2.88489
Chr15	16000000	17000000	3133586	3.13359
Chr15	17000000	18000000	1714149	1.71415
Chr15	18000000	19000000	2500651	2.50065
Chr15	19000000	20000000	2189394	2.18939
Chr15	20000000	21000000	1933057	1.93306
Chr15	21000000	22000000	1749893	1.74989
Chr15	22000000	23000000	1692895	1.6929
Chr15	23000000	24000000	1191588	1.19159
Chr15	24000000	25000000	2015931	2.01593
Chr15	25000000	26000000	1422712	1.42271
Chr15	26000000	27000000	2374324	2.37432
Chr15	27000000	28000000	2083042	2.08304
Chr15	28000000	29000000	1962782	1.96278
Chr15	29000000	30000000	2890459	2.89046
Chr15	30000000	31000000	2189611	2.18961
Chr15	31000000	32000000	1907982	1.90798
Chr15	32000000	33000000	1426865	1.42687
Chr15	33000000	33806159	1430001	1.43
Chr25	0	1000000	2702223	2.70222
Chr25	1000000	2000000	3791205	3.79121
Chr25	2000000	3000000	2875926	2.87593
Chr25	3000000	4000000	2402602	2.4026
Chr25	4000000	5000000	2696347	2.69635
Chr25	5000000	6000000	3060569	3.06057
Chr25	6000000	7000000	3713257	3.71326
Chr25	7000000	8000000	2660108	2.66011
Chr25	8000000	9000000	2604129	2.60413
Chr25	9000000	10000000	1139379	1.13938
Chr25	10000000	11000000	3308488	3.30849
Chr25	11000000	12000000	2530484	2.53048
Chr25	12000000	13000000	1645765	1.64576
Chr25	13000000	14000000	3792360	3.79236
Chr25	14000000	15000000	2434968	2.43497
Chr25	15000000	16000000	2337302	2.3373
Chr25	16000000	17000000	2039471	2.03947
Chr25	17000000	18000000	2479451	2.47945
Chr25	18000000	19000000	1451440	1.45144
Chr25	19000000	20000000	1553680	1.55368
Chr25	20000000	21000000	1240072	1.24007
Chr25	21000000	22000000	2236014	2.23601
Chr25	22000000	23000000	1598016	1.59802
Chr25	23000000	24000000	2434870	2.43487
Chr25	24000000	25000000	1892468	1.89247
Chr25	25000000	26000000	2513519	2.51352
Chr25	26000000	27000000	3058406	3.05841
Chr25	27000000	28000000	2530680	2.53068
Chr25	28000000	29000000	2540738	2.54074
Chr25	29000000	30000000	2717328	2.71733
Chr25	30000000	30840804	1909972	1.90997
Chr16	0	1000000	2143560	2.14356
Chr16	1000000	2000000	2302513	2.30251
Chr16	2000000	3000000	4144832	4.14483
Chr16	3000000	4000000	3295788	3.29579
Chr16	4000000	5000000	2370712	2.37071
Chr16	5000000	6000000	3601679	3.60168
Chr16	6000000	7000000	2570399	2.5704
Chr16	7000000	8000000	2677233	2.67723
Chr16	8000000	9000000	2333132	2.33313
Chr16	9000000	10000000	3001540	3.00154
Chr16	10000000	11000000	4173410	4.17341
Chr16	11000000	12000000	1835438	1.83544
Chr16	12000000	13000000	2930777	2.93078
Chr16	13000000	14000000	2322196	2.3222
Chr16	14000000	15000000	2857133	2.85713
Chr16	15000000	16000000	2182344	2.18234
Chr16	16000000	17000000	2867733	2.86773
Chr16	17000000	18000000	1578602	1.5786
Chr16	18000000	19000000	678341	0.678341
Chr16	19000000	20000000	1406131	1.40613
Chr16	20000000	21000000	2176293	2.17629
Chr16	21000000	22000000	2114097	2.1141
Chr16	22000000	23000000	3152331	3.15233
Chr16	23000000	24000000	2749297	2.7493
Chr16	24000000	25000000	1431075	1.43108
Chr16	25000000	26000000	2515540	2.51554
Chr16	26000000	27000000	1869870	1.86987
Chr16	27000000	28000000	2793845	2.79385
Chr16	28000000	29000000	3724733	3.72473
Chr16	29000000	30000000	3068141	3.06814
Chr16	30000000	31000000	3433452	3.43345
Chr16	31000000	32000000	2220289	2.22029
Chr16	32000000	33000000	2994627	2.99463
Chr16	33000000	33182848	575652	0.575652
Chr17	0	1000000	2351288	2.35129
Chr17	1000000	2000000	2855692	2.85569
Chr17	2000000	3000000	2913173	2.91317
Chr17	3000000	4000000	2459346	2.45935
Chr17	4000000	5000000	3530670	3.53067
Chr17	5000000	6000000	2141764	2.14176
Chr17	6000000	7000000	1083090	1.08309
Chr17	7000000	8000000	2334338	2.33434
Chr17	8000000	9000000	1737610	1.73761
Chr17	9000000	10000000	2052324	2.05232
Chr17	10000000	11000000	2082218	2.08222
Chr17	11000000	12000000	2321736	2.32174
Chr17	12000000	13000000	3126495	3.12649
Chr17	13000000	14000000	1638006	1.63801
Chr17	14000000	15000000	2242791	2.24279
Chr17	15000000	16000000	1931402	1.9314
Chr17	16000000	17000000	3140830	3.14083
Chr17	17000000	18000000	3048324	3.04832
Chr17	18000000	19000000	1925985	1.92599
Chr17	19000000	20000000	1002222	1.00222
Chr17	20000000	21000000	2538152	2.53815
Chr17	21000000	22000000	1840569	1.84057
Chr17	22000000	23000000	3835329	3.83533
Chr17	23000000	24000000	2487206	2.48721
Chr17	24000000	25000000	2408225	2.40822
Chr17	25000000	26000000	1617449	1.61745
Chr17	26000000	27000000	1872685	1.87268
Chr17	27000000	28000000	2069746	2.06975
Chr17	28000000	29000000	2003762	2.00376
Chr17	29000000	30000000	2888055	2.88806
Chr17	30000000	31000000	3362224	3.36222
Chr17	31000000	32000000	1930404	1.9304
Chr17	32000000	32938096	3476213	3.47621
Chr18	0	1000000	2734121	2.73412
Chr18	1000000	2000000	2781861	2.78186
Chr18	2000000	3000000	2758187	2.75819
Chr18	3000000	4000000	2604221	2.60422
Chr18	4000000	5000000	2759781	2.75978
Chr18	5000000	6000000	1697258	1.69726
Chr18	6000000	7000000	3788048	3.78805
Chr18	7000000	8000000	2310902	2.3109
Chr18	8000000	9000000	2454208	2.45421
Chr18	9000000	10000000	2456286	2.45629
Chr18	10000000	11000000	1845275	1.84527
Chr18	11000000	12000000	3293511	3.29351
Chr18	12000000	13000000	2096328	2.09633
Chr18	13000000	14000000	1877454	1.87745
Chr18	14000000	15000000	3049430	3.04943
Chr18	15000000	16000000	1617529	1.61753
Chr18	16000000	17000000	2025177	2.02518
Chr18	17000000	18000000	1732216	1.73222
Chr18	18000000	19000000	2391619	2.39162
Chr18	19000000	20000000	2344414	2.34441
Chr18	20000000	21000000	2852356	2.85236
Chr18	21000000	22000000	2026250	2.02625
Chr18	22000000	23000000	1675741	1.67574
Chr18	23000000	24000000	1421437	1.42144
Chr18	24000000	25000000	2065795	2.0658
Chr18	25000000	26000000	2599907	2.59991
Chr18	26000000	27000000	3282458	3.28246
Chr18	27000000	28000000	1532130	1.53213
Chr18	28000000	29000000	3277173	3.27717
Chr18	29000000	30000000	2256211	2.25621
Chr18	30000000	31000000	3113798	3.1138
Chr18	31000000	32000000	2588587	2.58859
Chr18	32000000	32581319	1183016	1.18302
Chr27	0	1000000	2756173	2.75617
Chr27	1000000	2000000	3255685	3.25569
Chr27	2000000	3000000	2926570	2.92657
Chr27	3000000	4000000	2419171	2.41917
Chr27	4000000	5000000	3497036	3.49704
Chr27	5000000	6000000	3421458	3.42146
Chr27	6000000	7000000	2789283	2.78928
Chr27	7000000	8000000	2838101	2.8381
Chr27	8000000	9000000	2584051	2.58405
Chr27	9000000	10000000	1820526	1.82053
Chr27	10000000	11000000	2206745	2.20675
Chr27	11000000	12000000	2526564	2.52656
Chr27	12000000	13000000	1694505	1.6945
Chr27	13000000	14000000	2011544	2.01154
Chr27	14000000	15000000	1892542	1.89254
Chr27	15000000	16000000	2505450	2.50545
Chr27	16000000	17000000	1562916	1.56292
Chr27	17000000	18000000	1769891	1.76989
Chr27	18000000	19000000	1714091	1.71409
Chr27	19000000	20000000	1614259	1.61426
Chr27	20000000	21000000	1857358	1.85736
Chr27	21000000	22000000	3191286	3.19129
Chr27	22000000	23000000	1608747	1.60875
Chr27	23000000	24000000	2516107	2.51611
Chr27	24000000	25000000	3401980	3.40198
Chr27	25000000	26000000	1945020	1.94502
Chr27	26000000	27000000	3094594	3.09459
Chr27	27000000	28000000	3686872	3.68687
Chr27	28000000	29000000	2963778	2.96378
Chr27	29000000	30000000	2186615	2.18662
Chr27	30000000	30325545	1086303	1.0863
Chr19	0	1000000	2519111	2.51911
Chr19	1000000	2000000	1972451	1.97245
Chr19	2000000	3000000	3348653	3.34865
Chr19	3000000	4000000	2779400	2.7794
Chr19	4000000	5000000	2477970	2.47797
Chr19	5000000	6000000	3161179	3.16118
Chr19	6000000	7000000	3588854	3.58885
Chr19	7000000	8000000	1444703	1.4447
Chr19	8000000	9000000	2601355	2.60135
Chr19	9000000	10000000	2622213	2.62221
Chr19	10000000	11000000	2592994	2.59299
Chr19	11000000	12000000	2759038	2.75904
Chr19	12000000	13000000	2706100	2.7061
Chr19	13000000	14000000	2188642	2.18864
Chr19	14000000	15000000	2809339	2.80934
Chr19	15000000	16000000	2315519	2.31552
Chr19	16000000	17000000	2227751	2.22775
Chr19	17000000	18000000	1025300	1.0253
Chr19	18000000	19000000	3997171	3.99717
Chr19	19000000	20000000	2222969	2.22297
Chr19	20000000	21000000	920202	0.920202
Chr19	21000000	22000000	1555666	1.55567
Chr19	22000000	23000000	2448764	2.44876
Chr19	23000000	24000000	2408442	2.40844
Chr19	24000000	25000000	2268181	2.26818
Chr19	25000000	26000000	3461268	3.46127
Chr19	26000000	27000000	3219666	3.21967
Chr19	27000000	28000000	2077951	2.07795
Chr19	28000000	29000000	2639845	2.63985
Chr19	29000000	30000000	2721979	2.72198
Chr19	30000000	31000000	1339067	1.33907
Chr19	31000000	32000000	1699452	1.69945
Chr19	32000000	32573987	1038318	1.03832
Chr28	0	1000000	2672869	2.67287
Chr28	1000000	2000000	2982529	2.98253
Chr28	2000000	3000000	2241294	2.24129
Chr28	3000000	4000000	3924583	3.92458
Chr28	4000000	5000000	2953241	2.95324
Chr28	5000000	6000000	2555625	2.55563
Chr28	6000000	7000000	2997966	2.99797
Chr28	7000000	8000000	2158334	2.15833
Chr28	8000000	9000000	2689747	2.68975
Chr28	9000000	10000000	2711415	2.71142
Chr28	10000000	11000000	2798031	2.79803
Chr28	11000000	12000000	1158606	1.15861
Chr28	12000000	13000000	2130908	2.13091
Chr28	13000000	14000000	1811868	1.81187
Chr28	14000000	15000000	1930300	1.9303
Chr28	15000000	16000000	1273286	1.27329
Chr28	16000000	17000000	1499952	1.49995
Chr28	17000000	18000000	1925058	1.92506
Chr28	18000000	19000000	2029228	2.02923
Chr28	19000000	20000000	1652255	1.65226
Chr28	20000000	21000000	1208176	1.20818
Chr28	21000000	22000000	887391	0.887391
Chr28	22000000	23000000	2398915	2.39892
Chr28	23000000	24000000	2376488	2.37649
Chr28	24000000	25000000	1441303	1.4413
Chr28	25000000	26000000	2397187	2.39719
Chr28	26000000	27000000	3353640	3.35364
Chr28	27000000	28000000	1725642	1.72564
Chr28	28000000	29000000	3150469	3.15047
Chr28	29000000	30000000	4163315	4.16331
Chr28	30000000	30317804	1422426	1.42243
Chr21	0	1000000	3074618	3.07462
Chr21	1000000	2000000	2430649	2.43065
Chr21	2000000	3000000	1809811	1.80981
Chr21	3000000	4000000	2640025	2.64003
Chr21	4000000	5000000	2065188	2.06519
Chr21	5000000	6000000	3455619	3.45562
Chr21	6000000	7000000	2103839	2.10384
Chr21	7000000	8000000	2347185	2.34719
Chr21	8000000	9000000	3172121	3.17212
Chr21	9000000	10000000	1511324	1.51132
Chr21	10000000	11000000	1119385	1.11939
Chr21	11000000	12000000	2405444	2.40544
Chr21	12000000	13000000	1644267	1.64427
Chr21	13000000	14000000	2796050	2.79605
Chr21	14000000	15000000	1444397	1.4444
Chr21	15000000	16000000	2154951	2.15495
Chr21	16000000	17000000	2300027	2.30003
Chr21	17000000	18000000	1662988	1.66299
Chr21	18000000	19000000	2362672	2.36267
Chr21	19000000	20000000	2634797	2.6348
Chr21	20000000	21000000	3725642	3.72564
Chr21	21000000	22000000	2649548	2.64955
Chr21	22000000	23000000	2008728	2.00873
Chr21	23000000	24000000	2223112	2.22311
Chr21	24000000	25000000	1828332	1.82833
Chr21	25000000	26000000	2079671	2.07967
Chr21	26000000	27000000	2444159	2.44416
Chr21	27000000	28000000	2411600	2.4116
Chr21	28000000	29000000	3384555	3.38456
Chr21	29000000	30000000	2996185	2.99619
Chr21	30000000	31000000	3037780	3.03778
Chr21	31000000	32000000	3177156	3.17716
Chr21	32000000	32271709	250884	0.250884
Chr33	0	1000000	2072083	2.07208
Chr33	1000000	2000000	2591038	2.59104
Chr33	2000000	3000000	2556570	2.55657
Chr33	3000000	4000000	1875239	1.87524
Chr33	4000000	5000000	2895727	2.89573
Chr33	5000000	6000000	2548011	2.54801
Chr33	6000000	7000000	1952660	1.95266
Chr33	7000000	8000000	2629689	2.62969
Chr33	8000000	9000000	2028726	2.02873
Chr33	9000000	10000000	2532945	2.53294
Chr33	10000000	11000000	2575527	2.57553
Chr33	11000000	12000000	796820	0.79682
Chr33	12000000	13000000	1463511	1.46351
Chr33	13000000	14000000	2707898	2.7079
Chr33	14000000	15000000	1929303	1.9293
Chr33	15000000	16000000	2951045	2.95105
Chr33	16000000	17000000	2902692	2.90269
Chr33	17000000	18000000	2089191	2.08919
Chr33	18000000	19000000	2344846	2.34485
Chr33	19000000	20000000	1541973	1.54197
Chr33	20000000	21000000	1968365	1.96836
Chr33	21000000	22000000	2684748	2.68475
Chr33	22000000	23000000	2763916	2.76392
Chr33	23000000	24000000	1981856	1.98186
Chr33	24000000	25000000	1912602	1.9126
Chr33	25000000	26000000	3163518	3.16352
Chr33	26000000	27000000	3370664	3.37066
Chr33	27000000	28000000	2576642	2.57664
Chr33	28000000	29000000	2731523	2.73152
Chr33	29000000	29556821	1606417	1.60642
Chr23	0	1000000	3266906	3.26691
Chr23	1000000	2000000	3468273	3.46827
Chr23	2000000	3000000	2234499	2.2345
Chr23	3000000	4000000	3540745	3.54074
Chr23	4000000	5000000	3138482	3.13848
Chr23	5000000	6000000	2646697	2.6467
Chr23	6000000	7000000	2823859	2.82386
Chr23	7000000	8000000	2671471	2.67147
Chr23	8000000	9000000	2957298	2.9573
Chr23	9000000	10000000	1639810	1.63981
Chr23	10000000	11000000	1315925	1.31593
Chr23	11000000	12000000	2081430	2.08143
Chr23	12000000	13000000	2616098	2.6161
Chr23	13000000	14000000	2557863	2.55786
Chr23	14000000	15000000	2006975	2.00698
Chr23	15000000	16000000	2997622	2.99762
Chr23	16000000	17000000	3044737	3.04474
Chr23	17000000	18000000	2247299	2.2473
Chr23	18000000	19000000	2826225	2.82622
Chr23	19000000	20000000	2147752	2.14775
Chr23	20000000	21000000	3501066	3.50107
Chr23	21000000	22000000	2743291	2.74329
Chr23	22000000	23000000	2280934	2.28093
Chr23	23000000	24000000	1775668	1.77567
Chr23	24000000	25000000	1853675	1.85367
Chr23	25000000	26000000	4929896	4.9299
Chr23	26000000	27000000	2170781	2.17078
Chr23	27000000	28000000	3872913	3.87291
Chr23	28000000	29000000	1878255	1.87826
Chr23	29000000	30000000	2411042	2.41104
Chr23	30000000	30953519	3253770	3.25377
Chr30	0	1000000	2493301	2.4933
Chr30	1000000	2000000	1679702	1.6797
Chr30	2000000	3000000	2571581	2.57158
Chr30	3000000	4000000	1963184	1.96318
Chr30	4000000	5000000	2938541	2.93854
Chr30	5000000	6000000	1815722	1.81572
Chr30	6000000	7000000	3103633	3.10363
Chr30	7000000	8000000	2120424	2.12042
Chr30	8000000	9000000	3285901	3.2859
Chr30	9000000	10000000	2510466	2.51047
Chr30	10000000	11000000	1692661	1.69266
Chr30	11000000	12000000	1847271	1.84727
Chr30	12000000	13000000	2718295	2.71829
Chr30	13000000	14000000	1831191	1.83119
Chr30	14000000	15000000	1350328	1.35033
Chr30	15000000	16000000	2690321	2.69032
Chr30	16000000	17000000	2471745	2.47174
Chr30	17000000	18000000	2684431	2.68443
Chr30	18000000	19000000	2988019	2.98802
Chr30	19000000	20000000	2851627	2.85163
Chr30	20000000	21000000	3499458	3.49946
Chr30	21000000	22000000	2210273	2.21027
Chr30	22000000	23000000	2402691	2.40269
Chr30	23000000	24000000	3081748	3.08175
Chr30	24000000	25000000	3469674	3.46967
Chr30	25000000	26000000	3452157	3.45216
Chr30	26000000	27000000	2280626	2.28063
Chr30	27000000	28000000	2021175	2.02117
Chr30	28000000	29000000	2533712	2.53371
Chr30	29000000	30000000	2920902	2.9209
Chr30	30000000	30175329	1249550	1.24955
Chr51	0	1000000	2125695	2.12569
Chr51	1000000	2000000	3016953	3.01695
Chr51	2000000	3000000	1974856	1.97486
Chr51	3000000	4000000	3063683	3.06368
Chr51	4000000	5000000	2528454	2.52845
Chr51	5000000	6000000	2400145	2.40015
Chr51	6000000	7000000	3171474	3.17147
Chr51	7000000	8000000	1949921	1.94992
Chr51	8000000	9000000	3102992	3.10299
Chr51	9000000	10000000	1233621	1.23362
Chr51	10000000	11000000	2753795	2.7538
Chr51	11000000	12000000	3063620	3.06362
Chr51	12000000	13000000	2507593	2.50759
Chr51	13000000	14000000	1528201	1.5282
Chr51	14000000	15000000	2715959	2.71596
Chr51	15000000	16000000	1951457	1.95146
Chr51	16000000	17000000	2902998	2.903
Chr51	17000000	18000000	2304409	2.30441
Chr51	18000000	19000000	2851690	2.85169
Chr51	19000000	20000000	2557542	2.55754
Chr51	20000000	21000000	1766732	1.76673
Chr51	21000000	22000000	1894413	1.89441
Chr51	22000000	22867985	2561586	2.56159
Chr38	0	1000000	2181278	2.18128
Chr38	1000000	2000000	2855410	2.85541
Chr38	2000000	3000000	1982519	1.98252
Chr38	3000000	4000000	1792305	1.79231
Chr38	4000000	5000000	1673837	1.67384
Chr38	5000000	6000000	2876076	2.87608
Chr38	6000000	7000000	2460870	2.46087
Chr38	7000000	8000000	2705705	2.70571
Chr38	8000000	9000000	2995369	2.99537
Chr38	9000000	10000000	2180542	2.18054
Chr38	10000000	11000000	1400983	1.40098
Chr38	11000000	12000000	1526815	1.52682
Chr38	12000000	13000000	1669544	1.66954
Chr38	13000000	14000000	2304735	2.30473
Chr38	14000000	15000000	2103056	2.10306
Chr38	15000000	16000000	1481414	1.48141
Chr38	16000000	17000000	2420511	2.42051
Chr38	17000000	18000000	2111725	2.11172
Chr38	18000000	19000000	2255348	2.25535
Chr38	19000000	20000000	1617940	1.61794
Chr38	20000000	21000000	3475826	3.47583
Chr38	21000000	22000000	2730535	2.73054
Chr38	22000000	23000000	2572862	2.57286
Chr38	23000000	24000000	3055289	3.05529
Chr38	24000000	25000000	2150375	2.15037
Chr38	25000000	26000000	2360985	2.36098
Chr38	26000000	27000000	3342301	3.3423
Chr38	27000000	28000000	2753135	2.75313
Chr38	28000000	28366582	1577244	1.57724
Chr37	0	1000000	3144708	3.14471
Chr37	1000000	2000000	1925619	1.92562
Chr37	2000000	3000000	2243586	2.24359
Chr37	3000000	4000000	1987436	1.98744
Chr37	4000000	5000000	2679176	2.67918
Chr37	5000000	6000000	4296297	4.2963
Chr37	6000000	7000000	2137730	2.13773
Chr37	7000000	8000000	2048983	2.04898
Chr37	8000000	9000000	1850522	1.85052
Chr37	9000000	10000000	3107109	3.10711
Chr37	10000000	11000000	2881325	2.88132
Chr37	11000000	12000000	2864520	2.86452
Chr37	12000000	13000000	1250819	1.25082
Chr37	13000000	14000000	1309213	1.30921
Chr37	14000000	15000000	758529	0.758529
Chr37	15000000	16000000	2880590	2.88059
Chr37	16000000	17000000	1649209	1.64921
Chr37	17000000	18000000	2562980	2.56298
Chr37	18000000	19000000	2686514	2.68651
Chr37	19000000	20000000	2016248	2.01625
Chr37	20000000	21000000	2062448	2.06245
Chr37	21000000	22000000	2181428	2.18143
Chr37	22000000	23000000	4123848	4.12385
Chr37	23000000	24000000	2743067	2.74307
Chr37	24000000	25000000	2271992	2.27199
Chr37	25000000	26000000	2325559	2.32556
Chr37	26000000	27000000	2156536	2.15654
Chr37	27000000	28000000	2045661	2.04566
Chr37	28000000	28433277	701857	0.701857
Chr42	0	1000000	3433217	3.43322
Chr42	1000000	2000000	2646463	2.64646
Chr42	2000000	3000000	1333585	1.33359
Chr42	3000000	4000000	2260099	2.2601
Chr42	4000000	5000000	3536978	3.53698
Chr42	5000000	6000000	2870167	2.87017
Chr42	6000000	7000000	3282225	3.28222
Chr42	7000000	8000000	3473908	3.47391
Chr42	8000000	9000000	1848339	1.84834
Chr42	9000000	10000000	1962437	1.96244
Chr42	10000000	11000000	1714017	1.71402
Chr42	11000000	12000000	1129563	1.12956
Chr42	12000000	13000000	2469118	2.46912
Chr42	13000000	14000000	3741008	3.74101
Chr42	14000000	15000000	2971078	2.97108
Chr42	15000000	16000000	2240582	2.24058
Chr42	16000000	17000000	2202016	2.20202
Chr42	17000000	18000000	1840322	1.84032
Chr42	18000000	19000000	2677613	2.67761
Chr42	19000000	20000000	2919069	2.91907
Chr42	20000000	21000000	2352919	2.35292
Chr42	21000000	22000000	1531130	1.53113
Chr42	22000000	23000000	1612699	1.6127
Chr42	23000000	24000000	1940930	1.94093
Chr42	24000000	25000000	3177328	3.17733
Chr42	25000000	26000000	2201460	2.20146
Chr42	26000000	26115772	179160	0.17916
Chr36	0	1000000	1991329	1.99133
Chr36	1000000	2000000	1292170	1.29217
Chr36	2000000	3000000	3077572	3.07757
Chr36	3000000	4000000	2002402	2.0024
Chr36	4000000	5000000	2732803	2.7328
Chr36	5000000	6000000	2187317	2.18732
Chr36	6000000	7000000	2141189	2.14119
Chr36	7000000	8000000	3277640	3.27764
Chr36	8000000	9000000	2671872	2.67187
Chr36	9000000	10000000	2610527	2.61053
Chr36	10000000	11000000	2306172	2.30617
Chr36	11000000	12000000	2480059	2.48006
Chr36	12000000	13000000	1551791	1.55179
Chr36	13000000	14000000	2889246	2.88925
Chr36	14000000	15000000	2041257	2.04126
Chr36	15000000	16000000	2325393	2.32539
Chr36	16000000	17000000	1502565	1.50256
Chr36	17000000	18000000	2909597	2.9096
Chr36	18000000	19000000	2052210	2.05221
Chr36	19000000	20000000	2512195	2.5122
Chr36	20000000	21000000	1825000	1.825
Chr36	21000000	22000000	2132673	2.13267
Chr36	22000000	23000000	3370273	3.37027
Chr36	23000000	24000000	2706614	2.70661
Chr36	24000000	25000000	1574193	1.57419
Chr36	25000000	26000000	2647496	2.6475
Chr36	26000000	27000000	3752747	3.75275
Chr36	27000000	28000000	2474558	2.47456
Chr36	28000000	28456402	1346234	1.34623
Chr22	0	1000000	4903595	4.9036
Chr22	1000000	2000000	3710871	3.71087
Chr22	2000000	3000000	5882149	5.88215
Chr22	3000000	4000000	5160683	5.16068
Chr22	4000000	5000000	6220755	6.22075
Chr22	5000000	6000000	6379341	6.37934
Chr22	6000000	7000000	6026166	6.02617
Chr22	7000000	8000000	6290789	6.29079
Chr22	8000000	9000000	4925090	4.92509
Chr22	9000000	10000000	4641063	4.64106
Chr22	10000000	11000000	7346799	7.3468
Chr22	11000000	12000000	3744337	3.74434
Chr22	12000000	13000000	4018676	4.01868
Chr22	13000000	14000000	5126693	5.12669
Chr22	14000000	15000000	5583934	5.58393
Chr22	15000000	16000000	4218086	4.21809
Chr22	16000000	17000000	5098215	5.09821
Chr22	17000000	18000000	6376038	6.37604
Chr22	18000000	19000000	6982581	6.98258
Chr22	19000000	20000000	3033996	3.034
Chr22	20000000	21000000	6090782	6.09078
Chr22	21000000	22000000	6243276	6.24328
Chr22	22000000	23000000	5665745	5.66575
Chr22	23000000	24000000	6103753	6.10375
Chr22	24000000	25000000	4419721	4.41972
Chr22	25000000	26000000	3143215	3.14322
Chr22	26000000	27000000	4686243	4.68624
Chr22	27000000	28000000	4785217	4.78522
Chr22	28000000	29000000	5074828	5.07483
Chr22	29000000	30000000	6577110	6.57711
Chr22	30000000	31000000	4784947	4.78495
Chr22	31000000	31844604	3313361	3.31336

## Sheet: SupFig_10
Supplementary Figure 10 Read depth distribution for continuous 1 Mb windows for NovaSeq reads from the Yangchun patchouli plant
Chrmosome	window_start	window_end	window_base	depth
Chr01	0	1000000	27880067	27.8801
Chr01	1000000	2000000	16334624	16.3346
Chr01	2000000	3000000	20356261	20.3563
Chr01	3000000	4000000	17405655	17.4057
Chr01	4000000	5000000	15288735	15.2887
Chr01	5000000	6000000	17890119	17.8901
Chr01	6000000	7000000	18690989	18.691
Chr01	7000000	8000000	19550696	19.5507
Chr01	8000000	9000000	27120542	27.1205
Chr01	9000000	10000000	18665106	18.6651
Chr01	10000000	11000000	17884308	17.8843
Chr01	11000000	12000000	18811451	18.8115
Chr01	12000000	13000000	18323003	18.323
Chr01	13000000	14000000	18925137	18.9251
Chr01	14000000	15000000	18528451	18.5285
Chr01	15000000	16000000	19023096	19.0231
Chr01	16000000	17000000	18266055	18.2661
Chr01	17000000	18000000	17441898	17.4419
Chr01	18000000	19000000	17521964	17.522
Chr01	19000000	20000000	18169857	18.1699
Chr01	20000000	21000000	17576268	17.5763
Chr01	21000000	22000000	18242042	18.242
Chr01	22000000	23000000	18544264	18.5443
Chr01	23000000	24000000	17499375	17.4994
Chr01	24000000	25000000	17630970	17.631
Chr01	25000000	26000000	17580564	17.5806
Chr01	26000000	27000000	17832327	17.8323
Chr01	27000000	28000000	17202740	17.2027
Chr01	28000000	29000000	16912611	16.9126
Chr01	29000000	30000000	16542232	16.5422
Chr01	30000000	31000000	16766765	16.7668
Chr01	31000000	32000000	15942599	15.9426
Chr01	32000000	33000000	16612498	16.6125
Chr01	33000000	34000000	17119120	17.1191
Chr01	34000000	35000000	17860644	17.8606
Chr01	35000000	36000000	17142365	17.1424
Chr01	36000000	37000000	16490812	16.4908
Chr01	37000000	38000000	16342319	16.3423
Chr01	38000000	39000000	15929459	15.9295
Chr01	39000000	40000000	15843577	15.8436
Chr01	40000000	41000000	16263487	16.2635
Chr01	41000000	42000000	14902502	14.9025
Chr01	42000000	43000000	15602311	15.6023
Chr01	43000000	44000000	15051378	15.0514
Chr01	44000000	45000000	15083440	15.0834
Chr01	45000000	46000000	14858979	14.859
Chr01	46000000	47000000	15679457	15.6795
Chr01	47000000	48000000	14584868	14.5849
Chr01	48000000	49000000	14949930	14.9499
Chr01	49000000	50000000	15465976	15.466
Chr01	50000000	50970915	16564405	17.0606
Chr02	0	1000000	14404402	14.4044
Chr02	1000000	2000000	14486462	14.4865
Chr02	2000000	3000000	14243647	14.2436
Chr02	3000000	4000000	14486343	14.4863
Chr02	4000000	5000000	15283092	15.2831
Chr02	5000000	6000000	15541465	15.5415
Chr02	6000000	7000000	15131867	15.1319
Chr02	7000000	8000000	14870180	14.8702
Chr02	8000000	9000000	14931020	14.931
Chr02	9000000	10000000	14634408	14.6344
Chr02	10000000	11000000	15276344	15.2763
Chr02	11000000	12000000	15168622	15.1686
Chr02	12000000	13000000	15343632	15.3436
Chr02	13000000	14000000	15210510	15.2105
Chr02	14000000	15000000	15048840	15.0488
Chr02	15000000	16000000	15192929	15.1929
Chr02	16000000	17000000	16121073	16.1211
Chr02	17000000	18000000	15327448	15.3274
Chr02	18000000	19000000	16098318	16.0983
Chr02	19000000	20000000	15648926	15.6489
Chr02	20000000	21000000	16013661	16.0137
Chr02	21000000	22000000	16066658	16.0667
Chr02	22000000	23000000	16934722	16.9347
Chr02	23000000	24000000	16609505	16.6095
Chr02	24000000	25000000	15719921	15.7199
Chr02	25000000	26000000	18220495	18.2205
Chr02	26000000	27000000	18073818	18.0738
Chr02	27000000	28000000	18111056	18.1111
Chr02	28000000	29000000	16972811	16.9728
Chr02	29000000	30000000	17272089	17.2721
Chr02	30000000	31000000	16769902	16.7699
Chr02	31000000	32000000	16848664	16.8487
Chr02	32000000	33000000	16684939	16.6849
Chr02	33000000	34000000	16383131	16.3831
Chr02	34000000	35000000	16969599	16.9696
Chr02	35000000	36000000	17297218	17.2972
Chr02	36000000	37000000	17447907	17.4479
Chr02	37000000	38000000	17435275	17.4353
Chr02	38000000	39000000	17619129	17.6191
Chr02	39000000	40000000	19512760	19.5128
Chr02	40000000	41000000	20577595	20.5776
Chr02	41000000	42000000	17577321	17.5773
Chr02	42000000	43000000	17324361	17.3244
Chr02	43000000	44000000	17898739	17.8987
Chr02	44000000	45000000	20143808	20.1438
Chr02	45000000	46000000	19774742	19.7747
Chr02	46000000	47000000	17788192	17.7882
Chr02	47000000	48000000	20404818	20.4048
Chr02	48000000	49000000	20838566	20.8386
Chr02	49000000	50000000	20806150	20.8061
Chr02	50000000	50964731	17939950	18.5958
Chr03	0	1000000	14246378	14.2464
Chr03	1000000	2000000	14740248	14.7402
Chr03	2000000	3000000	15069745	15.0697
Chr03	3000000	4000000	15114157	15.1142
Chr03	4000000	5000000	14753175	14.7532
Chr03	5000000	6000000	15164770	15.1648
Chr03	6000000	7000000	15299831	15.2998
Chr03	7000000	8000000	14839285	14.8393
Chr03	8000000	9000000	14808295	14.8083
Chr03	9000000	10000000	14951117	14.9511
Chr03	10000000	11000000	14412080	14.4121
Chr03	11000000	12000000	15206894	15.2069
Chr03	12000000	13000000	15623352	15.6234
Chr03	13000000	14000000	15602293	15.6023
Chr03	14000000	15000000	15610494	15.6105
Chr03	15000000	16000000	14774648	14.7746
Chr03	16000000	17000000	15610013	15.61
Chr03	17000000	18000000	15620762	15.6208
Chr03	18000000	19000000	16033387	16.0334
Chr03	19000000	20000000	16467431	16.4674
Chr03	20000000	21000000	16024745	16.0247
Chr03	21000000	22000000	16818481	16.8185
Chr03	22000000	23000000	16241455	16.2415
Chr03	23000000	24000000	16517168	16.5172
Chr03	24000000	25000000	16599224	16.5992
Chr03	25000000	26000000	16605403	16.6054
Chr03	26000000	27000000	16227495	16.2275
Chr03	27000000	28000000	16608473	16.6085
Chr03	28000000	29000000	16300555	16.3006
Chr03	29000000	30000000	16994881	16.9949
Chr03	30000000	31000000	17294609	17.2946
Chr03	31000000	32000000	16672869	16.6729
Chr03	32000000	33000000	17086155	17.0862
Chr03	33000000	34000000	17473961	17.474
Chr03	34000000	35000000	19986214	19.9862
Chr03	35000000	36000000	16751072	16.7511
Chr03	36000000	37000000	17589863	17.5899
Chr03	37000000	38000000	18599275	18.5993
Chr03	38000000	39000000	19892423	19.8924
Chr03	39000000	40000000	19097841	19.0978
Chr03	40000000	41000000	18642443	18.6424
Chr03	41000000	42000000	30720210	30.7202
Chr03	42000000	43000000	20034855	20.0349
Chr03	43000000	44000000	18561363	18.5614
Chr03	44000000	45000000	20846653	20.8467
Chr03	45000000	46000000	18753856	18.7539
Chr03	46000000	46663202	18362881	27.6882
Chr04	0	1000000	21608375	21.6084
Chr04	1000000	2000000	20769804	20.7698
Chr04	2000000	3000000	19044798	19.0448
Chr04	3000000	4000000	22526785	22.5268
Chr04	4000000	5000000	18774107	18.7741
Chr04	5000000	6000000	17416320	17.4163
Chr04	6000000	7000000	21423806	21.4238
Chr04	7000000	8000000	16892990	16.893
Chr04	8000000	9000000	18040821	18.0408
Chr04	9000000	10000000	18554573	18.5546
Chr04	10000000	11000000	17917061	17.9171
Chr04	11000000	12000000	17988884	17.9889
Chr04	12000000	13000000	18685730	18.6857
Chr04	13000000	14000000	17694624	17.6946
Chr04	14000000	15000000	18759797	18.7598
Chr04	15000000	16000000	18195596	18.1956
Chr04	16000000	17000000	18462012	18.462
Chr04	17000000	18000000	17837445	17.8374
Chr04	18000000	19000000	18117740	18.1177
Chr04	19000000	20000000	17638181	17.6382
Chr04	20000000	21000000	17793210	17.7932
Chr04	21000000	22000000	16993735	16.9937
Chr04	22000000	23000000	17741917	17.7419
Chr04	23000000	24000000	16759804	16.7598
Chr04	24000000	25000000	17435132	17.4351
Chr04	25000000	26000000	17472142	17.4721
Chr04	26000000	27000000	16818756	16.8188
Chr04	27000000	28000000	16291827	16.2918
Chr04	28000000	29000000	17446929	17.4469
Chr04	29000000	30000000	16770350	16.7704
Chr04	30000000	31000000	15910304	15.9103
Chr04	31000000	32000000	16457236	16.4572
Chr04	32000000	33000000	15649414	15.6494
Chr04	33000000	34000000	16177752	16.1778
Chr04	34000000	35000000	16347608	16.3476
Chr04	35000000	36000000	15804373	15.8044
Chr04	36000000	37000000	16046342	16.0463
Chr04	37000000	38000000	16067523	16.0675
Chr04	38000000	39000000	15643676	15.6437
Chr04	39000000	40000000	15402815	15.4028
Chr04	40000000	41000000	15418586	15.4186
Chr04	41000000	42000000	14446053	14.4461
Chr04	42000000	43000000	14813090	14.8131
Chr04	43000000	44000000	15109403	15.1094
Chr04	44000000	45000000	15103673	15.1037
Chr04	45000000	45719493	10944159	15.2109
Chr05	0	1000000	14751458	14.7515
Chr05	1000000	2000000	14868989	14.869
Chr05	2000000	3000000	15073407	15.0734
Chr05	3000000	4000000	15677842	15.6778
Chr05	4000000	5000000	14824026	14.824
Chr05	5000000	6000000	15481888	15.4819
Chr05	6000000	7000000	15200391	15.2004
Chr05	7000000	8000000	15209039	15.209
Chr05	8000000	9000000	16192053	16.1921
Chr05	9000000	10000000	15931275	15.9313
Chr05	10000000	11000000	16129973	16.13
Chr05	11000000	12000000	16173457	16.1735
Chr05	12000000	13000000	16102571	16.1026
Chr05	13000000	14000000	16860296	16.8603
Chr05	14000000	15000000	15861509	15.8615
Chr05	15000000	16000000	16305741	16.3057
Chr05	16000000	17000000	16743598	16.7436
Chr05	17000000	18000000	16618350	16.6183
Chr05	18000000	19000000	16598250	16.5983
Chr05	19000000	20000000	26487054	26.4871
Chr05	20000000	21000000	16637486	16.6375
Chr05	21000000	22000000	17935296	17.9353
Chr05	22000000	23000000	17692571	17.6926
Chr05	23000000	24000000	17811496	17.8115
Chr05	24000000	25000000	17976390	17.9764
Chr05	25000000	26000000	17685907	17.6859
Chr05	26000000	27000000	17717008	17.717
Chr05	27000000	28000000	18006333	18.0063
Chr05	28000000	29000000	19192556	19.1926
Chr05	29000000	30000000	20720688	20.7207
Chr05	30000000	31000000	18267523	18.2675
Chr05	31000000	32000000	17548927	17.5489
Chr05	32000000	33000000	18016522	18.0165
Chr05	33000000	34000000	16978317	16.9783
Chr05	34000000	35000000	17917808	17.9178
Chr05	35000000	36000000	17556764	17.5568
Chr05	36000000	37000000	17008646	17.0086
Chr05	37000000	38000000	17185125	17.1851
Chr05	38000000	39000000	17032709	17.0327
Chr05	39000000	40000000	16158021	16.158
Chr05	40000000	41000000	16691536	16.6915
Chr05	41000000	42000000	16505821	16.5058
Chr05	42000000	43000000	16522060	16.5221
Chr05	43000000	43703644	23922734	33.9983
Chr06	0	1000000	15367337	15.3673
Chr06	1000000	2000000	15579525	15.5795
Chr06	2000000	3000000	14968183	14.9682
Chr06	3000000	4000000	14812620	14.8126
Chr06	4000000	5000000	15775449	15.7754
Chr06	5000000	6000000	14827769	14.8278
Chr06	6000000	7000000	15183172	15.1832
Chr06	7000000	8000000	15301845	15.3018
Chr06	8000000	9000000	15894938	15.8949
Chr06	9000000	10000000	15888893	15.8889
Chr06	10000000	11000000	15809330	15.8093
Chr06	11000000	12000000	16489170	16.4892
Chr06	12000000	13000000	16368769	16.3688
Chr06	13000000	14000000	15832372	15.8324
Chr06	14000000	15000000	16808997	16.809
Chr06	15000000	16000000	16714471	16.7145
Chr06	16000000	17000000	17053391	17.0534
Chr06	17000000	18000000	17734505	17.7345
Chr06	18000000	19000000	18353428	18.3534
Chr06	19000000	20000000	17537029	17.537
Chr06	20000000	21000000	17940685	17.9407
Chr06	21000000	22000000	18125630	18.1256
Chr06	22000000	23000000	18162227	18.1622
Chr06	23000000	24000000	17330871	17.3309
Chr06	24000000	25000000	17572477	17.5725
Chr06	25000000	26000000	19827172	19.8272
Chr06	26000000	27000000	21104436	21.1044
Chr06	27000000	28000000	17269173	17.2692
Chr06	28000000	29000000	17533101	17.5331
Chr06	29000000	30000000	17112992	17.113
Chr06	30000000	31000000	17270772	17.2708
Chr06	31000000	32000000	16649523	16.6495
Chr06	32000000	33000000	16779831	16.7798
Chr06	33000000	34000000	16147010	16.147
Chr06	34000000	35000000	16166355	16.1664
Chr06	35000000	36000000	16300181	16.3002
Chr06	36000000	37000000	16319472	16.3195
Chr06	37000000	38000000	14618230	14.6182
Chr06	38000000	39000000	16281397	16.2814
Chr06	39000000	39535231	8873486	16.5788
Chr07	0	1000000	15458648	15.4586
Chr07	1000000	2000000	15265689	15.2657
Chr07	2000000	3000000	14670674	14.6707
Chr07	3000000	4000000	15303054	15.3031
Chr07	4000000	5000000	15544248	15.5442
Chr07	5000000	6000000	15273307	15.2733
Chr07	6000000	7000000	14918676	14.9187
Chr07	7000000	8000000	15733487	15.7335
Chr07	8000000	9000000	15735054	15.7351
Chr07	9000000	10000000	15365110	15.3651
Chr07	10000000	11000000	15296531	15.2965
Chr07	11000000	12000000	15417488	15.4175
Chr07	12000000	13000000	16431434	16.4314
Chr07	13000000	14000000	16802289	16.8023
Chr07	14000000	15000000	16391483	16.3915
Chr07	15000000	16000000	16433409	16.4334
Chr07	16000000	17000000	16660748	16.6607
Chr07	17000000	18000000	18189667	18.1897
Chr07	18000000	19000000	17095088	17.0951
Chr07	19000000	20000000	17969835	17.9698
Chr07	20000000	21000000	17439816	17.4398
Chr07	21000000	22000000	17589566	17.5896
Chr07	22000000	23000000	16555050	16.5551
Chr07	23000000	24000000	17591309	17.5913
Chr07	24000000	25000000	18151729	18.1517
Chr07	25000000	26000000	21056041	21.056
Chr07	26000000	27000000	15510164	15.5102
Chr07	27000000	28000000	17522061	17.5221
Chr07	28000000	29000000	17850569	17.8506
Chr07	29000000	30000000	17606482	17.6065
Chr07	30000000	31000000	17674397	17.6744
Chr07	31000000	32000000	18381435	18.3814
Chr07	32000000	33000000	16472562	16.4726
Chr07	33000000	34000000	16255409	16.2554
Chr07	34000000	35000000	16097335	16.0973
Chr07	35000000	36000000	16566306	16.5663
Chr07	36000000	37000000	16663188	16.6632
Chr07	37000000	38000000	16591323	16.5913
Chr07	38000000	38561661	7749987	13.7983
Chr08	0	1000000	18296869	18.2969
Chr08	1000000	2000000	15705166	15.7052
Chr08	2000000	3000000	16059896	16.0599
Chr08	3000000	4000000	15700600	15.7006
Chr08	4000000	5000000	15070944	15.0709
Chr08	5000000	6000000	16942989	16.943
Chr08	6000000	7000000	15955442	15.9554
Chr08	7000000	8000000	16561288	16.5613
Chr08	8000000	9000000	16435135	16.4351
Chr08	9000000	10000000	16830923	16.8309
Chr08	10000000	11000000	17097656	17.0977
Chr08	11000000	12000000	17366562	17.3666
Chr08	12000000	13000000	17652438	17.6524
Chr08	13000000	14000000	57849121	57.8491
Chr08	14000000	15000000	17491394	17.4914
Chr08	15000000	16000000	17974525	17.9745
Chr08	16000000	17000000	19506125	19.5061
Chr08	17000000	18000000	19318520	19.3185
Chr08	18000000	19000000	17577350	17.5773
Chr08	19000000	20000000	18503946	18.5039
Chr08	20000000	21000000	18058398	18.0584
Chr08	21000000	22000000	18347030	18.347
Chr08	22000000	23000000	17780436	17.7804
Chr08	23000000	24000000	16959373	16.9594
Chr08	24000000	25000000	17516443	17.5164
Chr08	25000000	26000000	17265401	17.2654
Chr08	26000000	27000000	17390738	17.3907
Chr08	27000000	28000000	16294777	16.2948
Chr08	28000000	29000000	15507082	15.5071
Chr08	29000000	30000000	17660096	17.6601
Chr08	30000000	31000000	15347605	15.3476
Chr08	31000000	32000000	16278664	16.2787
Chr08	32000000	33000000	16884413	16.8844
Chr08	33000000	34000000	16478300	16.4783
Chr08	34000000	35000000	15801781	15.8018
Chr08	35000000	36000000	16518649	16.5186
Chr08	36000000	37000000	16496884	16.4969
Chr08	37000000	38000000	16132507	16.1325
Chr08	38000000	38357117	5861737	16.4141
Chr09	0	1000000	15578869	15.5789
Chr09	1000000	2000000	14987058	14.9871
Chr09	2000000	3000000	14686560	14.6866
Chr09	3000000	4000000	15536483	15.5365
Chr09	4000000	5000000	15061772	15.0618
Chr09	5000000	6000000	14840008	14.84
Chr09	6000000	7000000	15007911	15.0079
Chr09	7000000	8000000	15092586	15.0926
Chr09	8000000	9000000	15139569	15.1396
Chr09	9000000	10000000	15922537	15.9225
Chr09	10000000	11000000	16180730	16.1807
Chr09	11000000	12000000	16255343	16.2553
Chr09	12000000	13000000	16751298	16.7513
Chr09	13000000	14000000	16183948	16.1839
Chr09	14000000	15000000	16398161	16.3982
Chr09	15000000	16000000	15081856	15.0819
Chr09	16000000	17000000	17048239	17.0482
Chr09	17000000	18000000	451816468	451.816
Chr09	18000000	19000000	16679391	16.6794
Chr09	19000000	20000000	16951068	16.9511
Chr09	20000000	21000000	16940181	16.9402
Chr09	21000000	22000000	17752516	17.7525
Chr09	22000000	23000000	17496073	17.4961
Chr09	23000000	24000000	16615109	16.6151
Chr09	24000000	25000000	17026326	17.0263
Chr09	25000000	26000000	17525117	17.5251
Chr09	26000000	27000000	16978027	16.978
Chr09	27000000	28000000	17457412	17.4574
Chr09	28000000	29000000	19090918	19.0909
Chr09	29000000	30000000	19019296	19.0193
Chr09	30000000	31000000	16718757	16.7188
Chr09	31000000	32000000	17284423	17.2844
Chr09	32000000	33000000	16242179	16.2422
Chr09	33000000	34000000	16793160	16.7932
Chr09	34000000	35000000	16522484	16.5225
Chr09	35000000	36000000	15703741	15.7037
Chr09	36000000	37000000	15829873	15.8299
Chr09	37000000	37319779	7812628	24.4313
Chr10	0	1000000	16670031	16.67
Chr10	1000000	2000000	17395152	17.3952
Chr10	2000000	3000000	17096812	17.0968
Chr10	3000000	4000000	16347088	16.3471
Chr10	4000000	5000000	17070896	17.0709
Chr10	5000000	6000000	16453567	16.4536
Chr10	6000000	7000000	16728546	16.7285
Chr10	7000000	8000000	16134680	16.1347
Chr10	8000000	9000000	16373655	16.3737
Chr10	9000000	10000000	16485034	16.485
Chr10	10000000	11000000	17090583	17.0906
Chr10	11000000	12000000	17718225	17.7182
Chr10	12000000	13000000	17368214	17.3682
Chr10	13000000	14000000	18919705	18.9197
Chr10	14000000	15000000	20700763	20.7008
Chr10	15000000	16000000	20638537	20.6385
Chr10	16000000	17000000	17893590	17.8936
Chr10	17000000	18000000	18207156	18.2072
Chr10	18000000	19000000	17083976	17.084
Chr10	19000000	20000000	17735688	17.7357
Chr10	20000000	21000000	17249530	17.2495
Chr10	21000000	22000000	17072920	17.0729
Chr10	22000000	23000000	16994387	16.9944
Chr10	23000000	24000000	16375970	16.376
Chr10	24000000	25000000	17090675	17.0907
Chr10	25000000	26000000	16331250	16.3313
Chr10	26000000	27000000	16041134	16.0411
Chr10	27000000	28000000	15809814	15.8098
Chr10	28000000	29000000	16179454	16.1795
Chr10	29000000	30000000	15654250	15.6542
Chr10	30000000	31000000	15241671	15.2417
Chr10	31000000	32000000	15421826	15.4218
Chr10	32000000	33000000	16588058	16.5881
Chr10	33000000	34000000	16025900	16.0259
Chr10	34000000	35000000	16171249	16.1712
Chr10	35000000	35534252	8565728	16.0331
Chr11	0	1000000	16740900	16.7409
Chr11	1000000	2000000	27700568	27.7006
Chr11	2000000	3000000	26202133	26.2021
Chr11	3000000	4000000	26045688	26.0457
Chr11	4000000	5000000	17664098	17.6641
Chr11	5000000	6000000	18622445	18.6224
Chr11	6000000	7000000	20503781	20.5038
Chr11	7000000	8000000	18095164	18.0952
Chr11	8000000	9000000	19086763	19.0868
Chr11	9000000	10000000	17934922	17.9349
Chr11	10000000	11000000	17879626	17.8796
Chr11	11000000	12000000	17230695	17.2307
Chr11	12000000	13000000	17697674	17.6977
Chr11	13000000	14000000	18139021	18.139
Chr11	14000000	15000000	18116316	18.1163
Chr11	15000000	16000000	16703436	16.7034
Chr11	16000000	17000000	16988048	16.988
Chr11	17000000	18000000	16834546	16.8345
Chr11	18000000	19000000	16409405	16.4094
Chr11	19000000	20000000	16098328	16.0983
Chr11	20000000	21000000	17257133	17.2571
Chr11	21000000	22000000	16721851	16.7219
Chr11	22000000	23000000	17412961	17.413
Chr11	23000000	24000000	17307358	17.3074
Chr11	24000000	25000000	15634296	15.6343
Chr11	25000000	26000000	15858230	15.8582
Chr11	26000000	27000000	15967032	15.967
Chr11	27000000	28000000	15056525	15.0565
Chr11	28000000	29000000	15728133	15.7281
Chr11	29000000	30000000	14067204	14.0672
Chr11	30000000	31000000	14928282	14.9283
Chr11	31000000	32000000	14666910	14.6669
Chr11	32000000	33000000	15029531	15.0295
Chr11	33000000	34000000	14885356	14.8854
Chr11	34000000	35000000	14624928	14.6249
Chr11	35000000	35105025	1659462	15.8006
Chr12	0	1000000	14394798	14.3948
Chr12	1000000	2000000	14419208	14.4192
Chr12	2000000	3000000	14538049	14.538
Chr12	3000000	4000000	15107133	15.1071
Chr12	4000000	5000000	14909774	14.9098
Chr12	5000000	6000000	15420288	15.4203
Chr12	6000000	7000000	14529621	14.5296
Chr12	7000000	8000000	14966440	14.9664
Chr12	8000000	9000000	14372734	14.3727
Chr12	9000000	10000000	14805829	14.8058
Chr12	10000000	11000000	15013577	15.0136
Chr12	11000000	12000000	14911035	14.911
Chr12	12000000	13000000	14840536	14.8405
Chr12	13000000	14000000	14693564	14.6936
Chr12	14000000	15000000	15691667	15.6917
Chr12	15000000	16000000	16223902	16.2239
Chr12	16000000	17000000	15655482	15.6555
Chr12	17000000	18000000	16264288	16.2643
Chr12	18000000	19000000	16133659	16.1337
Chr12	19000000	20000000	16504895	16.5049
Chr12	20000000	21000000	17417529	17.4175
Chr12	21000000	22000000	18418037	18.418
Chr12	22000000	23000000	17700346	17.7003
Chr12	23000000	24000000	17322613	17.3226
Chr12	24000000	25000000	17483512	17.4835
Chr12	25000000	26000000	17084126	17.0841
Chr12	26000000	27000000	16212843	16.2128
Chr12	27000000	28000000	20836023	20.836
Chr12	28000000	29000000	18240333	18.2403
Chr12	29000000	30000000	18285178	18.2852
Chr12	30000000	31000000	18412158	18.4122
Chr12	31000000	32000000	17272233	17.2722
Chr12	32000000	33000000	16226562	16.2266
Chr12	33000000	34000000	16740815	16.7408
Chr12	34000000	34235170	3786196	16.0998
Chr13	0	1000000	17356842	17.3568
Chr13	1000000	2000000	14766971	14.767
Chr13	2000000	3000000	15835334	15.8353
Chr13	3000000	4000000	15671169	15.6712
Chr13	4000000	5000000	16416378	16.4164
Chr13	5000000	6000000	15944460	15.9445
Chr13	6000000	7000000	15901387	15.9014
Chr13	7000000	8000000	16623578	16.6236
Chr13	8000000	9000000	17273872	17.2739
Chr13	9000000	10000000	16641333	16.6413
Chr13	10000000	11000000	16241097	16.2411
Chr13	11000000	12000000	16961286	16.9613
Chr13	12000000	13000000	18087051	18.0871
Chr13	13000000	14000000	17523449	17.5234
Chr13	14000000	15000000	18017219	18.0172
Chr13	15000000	16000000	20074752	20.0748
Chr13	16000000	17000000	19118673	19.1187
Chr13	17000000	18000000	17585918	17.5859
Chr13	18000000	19000000	17899380	17.8994
Chr13	19000000	20000000	17075942	17.0759
Chr13	20000000	21000000	16201834	16.2018
Chr13	21000000	22000000	17249894	17.2499
Chr13	22000000	23000000	16630153	16.6302
Chr13	23000000	24000000	17919605	17.9196
Chr13	24000000	25000000	17708446	17.7084
Chr13	25000000	26000000	16992718	16.9927
Chr13	26000000	27000000	16301166	16.3012
Chr13	27000000	28000000	15533188	15.5332
Chr13	28000000	29000000	16343702	16.3437
Chr13	29000000	30000000	16378765	16.3788
Chr13	30000000	31000000	15843036	15.843
Chr13	31000000	32000000	15774733	15.7747
Chr13	32000000	33000000	15139664	15.1397
Chr13	33000000	33966112	15926060	16.4847
Chr14	0	1000000	16613145	16.6131
Chr14	1000000	2000000	16352999	16.353
Chr14	2000000	3000000	15781066	15.7811
Chr14	3000000	4000000	16148197	16.1482
Chr14	4000000	5000000	16644508	16.6445
Chr14	5000000	6000000	16464754	16.4648
Chr14	6000000	7000000	16427375	16.4274
Chr14	7000000	8000000	16545736	16.5457
Chr14	8000000	9000000	16760366	16.7604
Chr14	9000000	10000000	16223848	16.2238
Chr14	10000000	11000000	16775203	16.7752
Chr14	11000000	12000000	17603833	17.6038
Chr14	12000000	13000000	17416933	17.4169
Chr14	13000000	14000000	17215854	17.2159
Chr14	14000000	15000000	17205405	17.2054
Chr14	15000000	16000000	16986845	16.9868
Chr14	16000000	17000000	16384046	16.384
Chr14	17000000	18000000	20288083	20.2881
Chr14	18000000	19000000	18986875	18.9869
Chr14	19000000	20000000	17583743	17.5837
Chr14	20000000	21000000	21623592	21.6236
Chr14	21000000	22000000	16695545	16.6955
Chr14	22000000	23000000	16963029	16.963
Chr14	23000000	24000000	17661851	17.6619
Chr14	24000000	25000000	16899350	16.8993
Chr14	25000000	26000000	15892431	15.8924
Chr14	26000000	27000000	15743112	15.7431
Chr14	27000000	28000000	16371867	16.3719
Chr14	28000000	29000000	16080149	16.0801
Chr14	29000000	30000000	15747202	15.7472
Chr14	30000000	31000000	17575068	17.5751
Chr14	31000000	32000000	14856784	14.8568
Chr14	32000000	33000000	16488829	16.4888
Chr14	33000000	33862965	30038079	34.808
Chr15	0	1000000	15147688	15.1477
Chr15	1000000	2000000	15017958	15.018
Chr15	2000000	3000000	14827187	14.8272
Chr15	3000000	4000000	14558760	14.5588
Chr15	4000000	5000000	14514604	14.5146
Chr15	5000000	6000000	14971576	14.9716
Chr15	6000000	7000000	15483664	15.4837
Chr15	7000000	8000000	16545386	16.5454
Chr15	8000000	9000000	15602354	15.6024
Chr15	9000000	10000000	16027062	16.0271
Chr15	10000000	11000000	15274546	15.2745
Chr15	11000000	12000000	16357873	16.3579
Chr15	12000000	13000000	16910914	16.9109
Chr15	13000000	14000000	17264113	17.2641
Chr15	14000000	15000000	16390705	16.3907
Chr15	15000000	16000000	16458113	16.4581
Chr15	16000000	17000000	17824089	17.8241
Chr15	17000000	18000000	17288633	17.2886
Chr15	18000000	19000000	17666426	17.6664
Chr15	19000000	20000000	17336565	17.3366
Chr15	20000000	21000000	16943409	16.9434
Chr15	21000000	22000000	18469314	18.4693
Chr15	22000000	23000000	17039869	17.0399
Chr15	23000000	24000000	18256937	18.2569
Chr15	24000000	25000000	17462468	17.4625
Chr15	25000000	26000000	17910310	17.9103
Chr15	26000000	27000000	16318934	16.3189
Chr15	27000000	28000000	16959736	16.9597
Chr15	28000000	29000000	17133008	17.133
Chr15	29000000	30000000	16834022	16.834
Chr15	30000000	31000000	15672766	15.6728
Chr15	31000000	32000000	15864063	15.8641
Chr15	32000000	33000000	16516498	16.5165
Chr15	33000000	33806159	12933742	16.0437
Chr16	0	1000000	15699154	15.6992
Chr16	1000000	2000000	15305413	15.3054
Chr16	2000000	3000000	15250910	15.2509
Chr16	3000000	4000000	14652343	14.6523
Chr16	4000000	5000000	14886416	14.8864
Chr16	5000000	6000000	14996395	14.9964
Chr16	6000000	7000000	15620637	15.6206
Chr16	7000000	8000000	15963054	15.9631
Chr16	8000000	9000000	15907105	15.9071
Chr16	9000000	10000000	17869735	17.8697
Chr16	10000000	11000000	19622507	19.6225
Chr16	11000000	12000000	16861207	16.8612
Chr16	12000000	13000000	16012168	16.0122
Chr16	13000000	14000000	17548487	17.5485
Chr16	14000000	15000000	17131302	17.1313
Chr16	15000000	16000000	16068001	16.068
Chr16	16000000	17000000	18289369	18.2894
Chr16	17000000	18000000	17203469	17.2035
Chr16	18000000	19000000	16888677	16.8887
Chr16	19000000	20000000	18491440	18.4914
Chr16	20000000	21000000	19449429	19.4494
Chr16	21000000	22000000	24666564	24.6666
Chr16	22000000	23000000	17439316	17.4393
Chr16	23000000	24000000	17675003	17.675
Chr16	24000000	25000000	16825694	16.8257
Chr16	25000000	26000000	16729029	16.729
Chr16	26000000	27000000	16271288	16.2713
Chr16	27000000	28000000	16202447	16.2024
Chr16	28000000	29000000	16835954	16.836
Chr16	29000000	30000000	16117514	16.1175
Chr16	30000000	31000000	16167020	16.167
Chr16	31000000	32000000	15931288	15.9313
Chr16	32000000	33000000	16077987	16.078
Chr16	33000000	33182848	32943343	180.168
Chr17	0	1000000	16700273	16.7003
Chr17	1000000	2000000	14906003	14.906
Chr17	2000000	3000000	16103124	16.1031
Chr17	3000000	4000000	15269308	15.2693
Chr17	4000000	5000000	14997700	14.9977
Chr17	5000000	6000000	14935163	14.9352
Chr17	6000000	7000000	15636348	15.6363
Chr17	7000000	8000000	15998454	15.9985
Chr17	8000000	9000000	15268497	15.2685
Chr17	9000000	10000000	16960762	16.9608
Chr17	10000000	11000000	16591406	16.5914
Chr17	11000000	12000000	16505856	16.5059
Chr17	12000000	13000000	17934196	17.9342
Chr17	13000000	14000000	19774258	19.7743
Chr17	14000000	15000000	18418222	18.4182
Chr17	15000000	16000000	18010103	18.0101
Chr17	16000000	17000000	18041379	18.0414
Chr17	17000000	18000000	18006931	18.0069
Chr17	18000000	19000000	17589072	17.5891
Chr17	19000000	20000000	17398449	17.3984
Chr17	20000000	21000000	17578410	17.5784
Chr17	21000000	22000000	17104048	17.104
Chr17	22000000	23000000	17119716	17.1197
Chr17	23000000	24000000	17289057	17.2891
Chr17	24000000	25000000	16742497	16.7425
Chr17	25000000	26000000	16109750	16.1097
Chr17	26000000	27000000	16623372	16.6234
Chr17	27000000	28000000	16166547	16.1665
Chr17	28000000	29000000	17034480	17.0345
Chr17	29000000	30000000	16208070	16.2081
Chr17	30000000	31000000	16696582	16.6966
Chr17	31000000	32000000	17269025	17.269
Chr17	32000000	32938096	28648141	30.5386
Chr18	0	1000000	15270754	15.2708
Chr18	1000000	2000000	14837414	14.8374
Chr18	2000000	3000000	14977538	14.9775
Chr18	3000000	4000000	15453391	15.4534
Chr18	4000000	5000000	15184363	15.1844
Chr18	5000000	6000000	15561473	15.5615
Chr18	6000000	7000000	16303474	16.3035
Chr18	7000000	8000000	15741333	15.7413
Chr18	8000000	9000000	15865559	15.8656
Chr18	9000000	10000000	17203441	17.2034
Chr18	10000000	11000000	16363283	16.3633
Chr18	11000000	12000000	17486117	17.4861
Chr18	12000000	13000000	17020945	17.0209
Chr18	13000000	14000000	16651885	16.6519
Chr18	14000000	15000000	19653566	19.6536
Chr18	15000000	16000000	17174366	17.1744
Chr18	16000000	17000000	17129660	17.1297
Chr18	17000000	18000000	17017518	17.0175
Chr18	18000000	19000000	17261131	17.2611
Chr18	19000000	20000000	17009763	17.0098
Chr18	20000000	21000000	17769402	17.7694
Chr18	21000000	22000000	18964733	18.9647
Chr18	22000000	23000000	17814586	17.8146
Chr18	23000000	24000000	19108994	19.109
Chr18	24000000	25000000	19071550	19.0715
Chr18	25000000	26000000	19833722	19.8337
Chr18	26000000	27000000	16538067	16.5381
Chr18	27000000	28000000	16808381	16.8084
Chr18	28000000	29000000	16419194	16.4192
Chr18	29000000	30000000	16278053	16.2781
Chr18	30000000	31000000	15688336	15.6883
Chr18	31000000	32000000	16496088	16.4961
Chr18	32000000	32581319	9339387	16.0659
Chr19	0	1000000	16059341	16.0593
Chr19	1000000	2000000	15020325	15.0203
Chr19	2000000	3000000	16432102	16.4321
Chr19	3000000	4000000	15004462	15.0045
Chr19	4000000	5000000	14811397	14.8114
Chr19	5000000	6000000	15078162	15.0782
Chr19	6000000	7000000	16271703	16.2717
Chr19	7000000	8000000	15880098	15.8801
Chr19	8000000	9000000	15688415	15.6884
Chr19	9000000	10000000	16743241	16.7432
Chr19	10000000	11000000	16946261	16.9463
Chr19	11000000	12000000	17083060	17.0831
Chr19	12000000	13000000	17496013	17.496
Chr19	13000000	14000000	17052954	17.053
Chr19	14000000	15000000	16534841	16.5348
Chr19	15000000	16000000	17470427	17.4704
Chr19	16000000	17000000	17960564	17.9606
Chr19	17000000	18000000	17617676	17.6177
Chr19	18000000	19000000	17644083	17.6441
Chr19	19000000	20000000	18134182	18.1342
Chr19	20000000	21000000	22656844	22.6568
Chr19	21000000	22000000	19752565	19.7526
Chr19	22000000	23000000	18694223	18.6942
Chr19	23000000	24000000	17846399	17.8464
Chr19	24000000	25000000	17266252	17.2663
Chr19	25000000	26000000	16201497	16.2015
Chr19	26000000	27000000	16023335	16.0233
Chr19	27000000	28000000	16385846	16.3858
Chr19	28000000	29000000	15927027	15.927
Chr19	29000000	30000000	16374026	16.374
Chr19	30000000	31000000	16688958	16.689
Chr19	31000000	32000000	16331710	16.3317
Chr19	32000000	32573987	13981750	24.359
Chr20	0	1000000	14710505	14.7105
Chr20	1000000	2000000	14407198	14.4072
Chr20	2000000	3000000	13788616	13.7886
Chr20	3000000	4000000	14819425	14.8194
Chr20	4000000	5000000	14254821	14.2548
Chr20	5000000	6000000	15098376	15.0984
Chr20	6000000	7000000	14470126	14.4701
Chr20	7000000	8000000	14427204	14.4272
Chr20	8000000	9000000	14662338	14.6623
Chr20	9000000	10000000	14952068	14.9521
Chr20	10000000	11000000	14971262	14.9713
Chr20	11000000	12000000	15141084	15.1411
Chr20	12000000	13000000	14111695	14.1117
Chr20	13000000	14000000	15059419	15.0594
Chr20	14000000	15000000	15286771	15.2868
Chr20	15000000	16000000	15839051	15.8391
Chr20	16000000	17000000	15787731	15.7877
Chr20	17000000	18000000	15433645	15.4336
Chr20	18000000	19000000	15820017	15.82
Chr20	19000000	20000000	15753685	15.7537
Chr20	20000000	21000000	16057091	16.0571
Chr20	21000000	22000000	16224016	16.224
Chr20	22000000	23000000	16990569	16.9906
Chr20	23000000	24000000	16905993	16.906
Chr20	24000000	25000000	17193544	17.1935
Chr20	25000000	26000000	16242048	16.242
Chr20	26000000	27000000	17660880	17.6609
Chr20	27000000	28000000	18368569	18.3686
Chr20	28000000	29000000	19538866	19.5389
Chr20	29000000	30000000	17679472	17.6795
Chr20	30000000	31000000	21498372	21.4984
Chr20	31000000	32000000	34286587	34.2866
Chr20	32000000	32332501	6835706	20.5585
Chr21	0	1000000	16436243	16.4362
Chr21	1000000	2000000	16381541	16.3815
Chr21	2000000	3000000	16853599	16.8536
Chr21	3000000	4000000	16140976	16.141
Chr21	4000000	5000000	15661451	15.6615
Chr21	5000000	6000000	17089294	17.0893
Chr21	6000000	7000000	16859633	16.8596
Chr21	7000000	8000000	16360827	16.3608
Chr21	8000000	9000000	17578233	17.5782
Chr21	9000000	10000000	19741964	19.742
Chr21	10000000	11000000	19999497	19.9995
Chr21	11000000	12000000	18134883	18.1349
Chr21	12000000	13000000	17810300	17.8103
Chr21	13000000	14000000	17629334	17.6293
Chr21	14000000	15000000	17956389	17.9564
Chr21	15000000	16000000	16672180	16.6722
Chr21	16000000	17000000	17432966	17.433
Chr21	17000000	18000000	17019507	17.0195
Chr21	18000000	19000000	17454699	17.4547
Chr21	19000000	20000000	16230386	16.2304
Chr21	20000000	21000000	17981984	17.982
Chr21	21000000	22000000	16785597	16.7856
Chr21	22000000	23000000	16301687	16.3017
Chr21	23000000	24000000	17346876	17.3469
Chr21	24000000	25000000	17046450	17.0465
Chr21	25000000	26000000	15995875	15.9959
Chr21	26000000	27000000	15856571	15.8566
Chr21	27000000	28000000	15198659	15.1987
Chr21	28000000	29000000	15541878	15.5419
Chr21	29000000	30000000	15601665	15.6017
Chr21	30000000	31000000	16126998	16.127
Chr21	31000000	32000000	15101958	15.102
Chr21	32000000	32271709	5354909	19.7083
Chr22	0	1000000	35171239	35.1712
Chr22	1000000	2000000	27855340	27.8553
Chr22	2000000	3000000	30840385	30.8404
Chr22	3000000	4000000	28617614	28.6176
Chr22	4000000	5000000	28952434	28.9524
Chr22	5000000	6000000	30186675	30.1867
Chr22	6000000	7000000	28731956	28.732
Chr22	7000000	8000000	29428404	29.4284
Chr22	8000000	9000000	31247713	31.2477
Chr22	9000000	10000000	30535108	30.5351
Chr22	10000000	11000000	30789880	30.7899
Chr22	11000000	12000000	33278713	33.2787
Chr22	12000000	13000000	32273499	32.2735
Chr22	13000000	14000000	31925190	31.9252
Chr22	14000000	15000000	32438228	32.4382
Chr22	15000000	16000000	35393840	35.3938
Chr22	16000000	17000000	33331241	33.3312
Chr22	17000000	18000000	33599390	33.5994
Chr22	18000000	19000000	35518375	35.5184
Chr22	19000000	20000000	31117889	31.1179
Chr22	20000000	21000000	34022335	34.0223
Chr22	21000000	22000000	34385502	34.3855
Chr22	22000000	23000000	36055508	36.0555
Chr22	23000000	24000000	36105271	36.1053
Chr22	24000000	25000000	34121291	34.1213
Chr22	25000000	26000000	33891186	33.8912
Chr22	26000000	27000000	33711695	33.7117
Chr22	27000000	28000000	30667868	30.6679
Chr22	28000000	29000000	30580649	30.5806
Chr22	29000000	30000000	32337266	32.3373
Chr22	30000000	31000000	31922122	31.9221
Chr22	31000000	31844604	30659201	36.3001
Chr23	0	1000000	15716027	15.716
Chr23	1000000	2000000	15494037	15.494
Chr23	2000000	3000000	15971565	15.9716
Chr23	3000000	4000000	15812396	15.8124
Chr23	4000000	5000000	16078243	16.0782
Chr23	5000000	6000000	16835086	16.8351
Chr23	6000000	7000000	17091861	17.0919
Chr23	7000000	8000000	16873610	16.8736
Chr23	8000000	9000000	17613006	17.613
Chr23	9000000	10000000	19363132	19.3631
Chr23	10000000	11000000	22785009	22.785
Chr23	11000000	12000000	19405520	19.4055
Chr23	12000000	13000000	17920461	17.9205
Chr23	13000000	14000000	18293488	18.2935
Chr23	14000000	15000000	17429725	17.4297
Chr23	15000000	16000000	16646467	16.6465
Chr23	16000000	17000000	17172908	17.1729
Chr23	17000000	18000000	17479488	17.4795
Chr23	18000000	19000000	16907792	16.9078
Chr23	19000000	20000000	17196214	17.1962
Chr23	20000000	21000000	16613481	16.6135
Chr23	21000000	22000000	16329995	16.33
Chr23	22000000	23000000	16991673	16.9917
Chr23	23000000	24000000	16578632	16.5786
Chr23	24000000	25000000	15957770	15.9578
Chr23	25000000	26000000	16628954	16.629
Chr23	26000000	27000000	15968777	15.9688
Chr23	27000000	28000000	15592380	15.5924
Chr23	28000000	29000000	15502656	15.5027
Chr23	29000000	30000000	17181487	17.1815
Chr23	30000000	30953519	14526491	15.2346
Chr24	0	1000000	21545024	21.545
Chr24	1000000	2000000	15212608	15.2126
Chr24	2000000	3000000	16548662	16.5487
Chr24	3000000	4000000	20020745	20.0207
Chr24	4000000	5000000	22972911	22.9729
Chr24	5000000	6000000	21309695	21.3097
Chr24	6000000	7000000	19131947	19.1319
Chr24	7000000	8000000	18800112	18.8001
Chr24	8000000	9000000	17468109	17.4681
Chr24	9000000	10000000	18769320	18.7693
Chr24	10000000	11000000	17676196	17.6762
Chr24	11000000	12000000	17385352	17.3854
Chr24	12000000	13000000	17087331	17.0873
Chr24	13000000	14000000	16916288	16.9163
Chr24	14000000	15000000	17038933	17.0389
Chr24	15000000	16000000	16844681	16.8447
Chr24	16000000	17000000	15252636	15.2526
Chr24	17000000	18000000	16015915	16.0159
Chr24	18000000	19000000	16270318	16.2703
Chr24	19000000	20000000	16181053	16.1811
Chr24	20000000	21000000	15450202	15.4502
Chr24	21000000	22000000	15525095	15.5251
Chr24	22000000	23000000	15887412	15.8874
Chr24	23000000	24000000	15271609	15.2716
Chr24	24000000	25000000	14923884	14.9239
Chr24	25000000	26000000	15164666	15.1647
Chr24	26000000	27000000	14662494	14.6625
Chr24	27000000	28000000	14664209	14.6642
Chr24	28000000	29000000	14711281	14.7113
Chr24	29000000	30000000	14595279	14.5953
Chr24	30000000	30880118	12537383	14.2451
Chr25	0	1000000	14424949	14.4249
Chr25	1000000	2000000	14903308	14.9033
Chr25	2000000	3000000	14438757	14.4388
Chr25	3000000	4000000	14643635	14.6436
Chr25	4000000	5000000	15188021	15.188
Chr25	5000000	6000000	15246425	15.2464
Chr25	6000000	7000000	15066617	15.0666
Chr25	7000000	8000000	15582217	15.5822
Chr25	8000000	9000000	15426353	15.4264
Chr25	9000000	10000000	15918783	15.9188
Chr25	10000000	11000000	16234144	16.2341
Chr25	11000000	12000000	16496118	16.4961
Chr25	12000000	13000000	16931950	16.932
Chr25	13000000	14000000	16444118	16.4441
Chr25	14000000	15000000	16381599	16.3816
Chr25	15000000	16000000	16683049	16.683
Chr25	16000000	17000000	16508831	16.5088
Chr25	17000000	18000000	17732113	17.7321
Chr25	18000000	19000000	17710060	17.7101
Chr25	19000000	20000000	18135070	18.1351
Chr25	20000000	21000000	19010232	19.0102
Chr25	21000000	22000000	18540872	18.5409
Chr25	22000000	23000000	18845792	18.8458
Chr25	23000000	24000000	18357931	18.3579
Chr25	24000000	25000000	17175865	17.1759
Chr25	25000000	26000000	15718875	15.7189
Chr25	26000000	27000000	16588730	16.5887
Chr25	27000000	28000000	16438970	16.439
Chr25	28000000	29000000	16067105	16.0671
Chr25	29000000	30000000	15506987	15.507
Chr25	30000000	30840804	15009428	17.8513
Chr26	0	1000000	14143939	14.1439
Chr26	1000000	2000000	14803015	14.803
Chr26	2000000	3000000	14704792	14.7048
Chr26	3000000	4000000	14784729	14.7847
Chr26	4000000	5000000	14593370	14.5934
Chr26	5000000	6000000	15177172	15.1772
Chr26	6000000	7000000	15250513	15.2505
Chr26	7000000	8000000	14846179	14.8462
Chr26	8000000	9000000	16117425	16.1174
Chr26	9000000	10000000	15903352	15.9034
Chr26	10000000	11000000	16144138	16.1441
Chr26	11000000	12000000	16757758	16.7578
Chr26	12000000	13000000	16829369	16.8294
Chr26	13000000	14000000	16805005	16.805
Chr26	14000000	15000000	16323706	16.3237
Chr26	15000000	16000000	16756488	16.7565
Chr26	16000000	17000000	17594571	17.5946
Chr26	17000000	18000000	17913805	17.9138
Chr26	18000000	19000000	17915887	17.9159
Chr26	19000000	20000000	18114859	18.1149
Chr26	20000000	21000000	17441192	17.4412
Chr26	21000000	22000000	17112297	17.1123
Chr26	22000000	23000000	17710800	17.7108
Chr26	23000000	24000000	17760987	17.761
Chr26	24000000	25000000	16954121	16.9541
Chr26	25000000	26000000	16940759	16.9408
Chr26	26000000	27000000	16671552	16.6716
Chr26	27000000	28000000	15308356	15.3084
Chr26	28000000	29000000	16257731	16.2577
Chr26	29000000	30000000	16510736	16.5107
Chr26	30000000	30440496	7313343	16.6025
Chr27	0	1000000	17099480	17.0995
Chr27	1000000	2000000	15126699	15.1267
Chr27	2000000	3000000	14805968	14.806
Chr27	3000000	4000000	14895524	14.8955
Chr27	4000000	5000000	15418178	15.4182
Chr27	5000000	6000000	15839741	15.8397
Chr27	6000000	7000000	14901547	14.9015
Chr27	7000000	8000000	16133707	16.1337
Chr27	8000000	9000000	15778028	15.778
Chr27	9000000	10000000	15840947	15.8409
Chr27	10000000	11000000	16419714	16.4197
Chr27	11000000	12000000	16679035	16.679
Chr27	12000000	13000000	16414758	16.4148
Chr27	13000000	14000000	17526470	17.5265
Chr27	14000000	15000000	17441325	17.4413
Chr27	15000000	16000000	17881896	17.8819
Chr27	16000000	17000000	18760508	18.7605
Chr27	17000000	18000000	16512883	16.5129
Chr27	18000000	19000000	18117579	18.1176
Chr27	19000000	20000000	19901646	19.9016
Chr27	20000000	21000000	18077252	18.0773
Chr27	21000000	22000000	17481058	17.4811
Chr27	22000000	23000000	17186601	17.1866
Chr27	23000000	24000000	16417307	16.4173
Chr27	24000000	25000000	16929881	16.9299
Chr27	25000000	26000000	16578589	16.5786
Chr27	26000000	27000000	16533975	16.534
Chr27	27000000	28000000	16165599	16.1656
Chr27	28000000	29000000	15564082	15.5641
Chr27	29000000	30000000	16380087	16.3801
Chr27	30000000	30325545	5475727	16.8202
Chr28	0	1000000	15678934	15.6789
Chr28	1000000	2000000	15338264	15.3383
Chr28	2000000	3000000	15234632	15.2346
Chr28	3000000	4000000	14620505	14.6205
Chr28	4000000	5000000	14565052	14.5651
Chr28	5000000	6000000	15924386	15.9244
Chr28	6000000	7000000	15266625	15.2666
Chr28	7000000	8000000	15133561	15.1336
Chr28	8000000	9000000	15371969	15.372
Chr28	9000000	10000000	16849634	16.8496
Chr28	10000000	11000000	16639836	16.6398
Chr28	11000000	12000000	16173041	16.173
Chr28	12000000	13000000	16909291	16.9093
Chr28	13000000	14000000	16917973	16.918
Chr28	14000000	15000000	17225210	17.2252
Chr28	15000000	16000000	17313549	17.3135
Chr28	16000000	17000000	16608605	16.6086
Chr28	17000000	18000000	17436309	17.4363
Chr28	18000000	19000000	17065080	17.0651
Chr28	19000000	20000000	18540567	18.5406
Chr28	20000000	21000000	19218867	19.2189
Chr28	21000000	22000000	18855467	18.8555
Chr28	22000000	23000000	16263393	16.2634
Chr28	23000000	24000000	18181013	18.181
Chr28	24000000	25000000	17704571	17.7046
Chr28	25000000	26000000	16401393	16.4014
Chr28	26000000	27000000	16845043	16.845
Chr28	27000000	28000000	16479261	16.4793
Chr28	28000000	29000000	16422854	16.4229
Chr28	29000000	30000000	16928299	16.9283
Chr28	30000000	30317804	5537943	17.4257
Chr29	0	1000000	20967795	20.9678
Chr29	1000000	2000000	17773583	17.7736
Chr29	2000000	3000000	17927816	17.9278
Chr29	3000000	4000000	17705457	17.7055
Chr29	4000000	5000000	17801240	17.8012
Chr29	5000000	6000000	17582141	17.5821
Chr29	6000000	7000000	18567858	18.5679
Chr29	7000000	8000000	18397979	18.398
Chr29	8000000	9000000	18748526	18.7485
Chr29	9000000	10000000	17909510	17.9095
Chr29	10000000	11000000	17347570	17.3476
Chr29	11000000	12000000	17331898	17.3319
Chr29	12000000	13000000	17348547	17.3485
Chr29	13000000	14000000	16759739	16.7597
Chr29	14000000	15000000	16953637	16.9536
Chr29	15000000	16000000	16852745	16.8527
Chr29	16000000	17000000	16753881	16.7539
Chr29	17000000	18000000	15845847	15.8458
Chr29	18000000	19000000	16164696	16.1647
Chr29	19000000	20000000	15360330	15.3603
Chr29	20000000	21000000	15891844	15.8918
Chr29	21000000	22000000	15555572	15.5556
Chr29	22000000	23000000	15187566	15.1876
Chr29	23000000	24000000	15667498	15.6675
Chr29	24000000	25000000	14862680	14.8627
Chr29	25000000	26000000	15590284	15.5903
Chr29	26000000	27000000	14439104	14.4391
Chr29	27000000	28000000	14612642	14.6126
Chr29	28000000	29000000	14146438	14.1464
Chr29	29000000	30000000	14453724	14.4537
Chr29	30000000	30305334	4703392	15.4041
Chr30	0	1000000	16360826	16.3608
Chr30	1000000	2000000	16362235	16.3622
Chr30	2000000	3000000	16346433	16.3464
Chr30	3000000	4000000	16126289	16.1263
Chr30	4000000	5000000	15902778	15.9028
Chr30	5000000	6000000	17298546	17.2985
Chr30	6000000	7000000	16852103	16.8521
Chr30	7000000	8000000	16941897	16.9419
Chr30	8000000	9000000	16700245	16.7002
Chr30	9000000	10000000	17887718	17.8877
Chr30	10000000	11000000	18872687	18.8727
Chr30	11000000	12000000	17363499	17.3635
Chr30	12000000	13000000	17867562	17.8676
Chr30	13000000	14000000	17365610	17.3656
Chr30	14000000	15000000	16504818	16.5048
Chr30	15000000	16000000	16958343	16.9583
Chr30	16000000	17000000	16440295	16.4403
Chr30	17000000	18000000	16834536	16.8345
Chr30	18000000	19000000	16805776	16.8058
Chr30	19000000	20000000	17310621	17.3106
Chr30	20000000	21000000	17411959	17.412
Chr30	21000000	22000000	16774905	16.7749
Chr30	22000000	23000000	15966526	15.9665
Chr30	23000000	24000000	15457137	15.4571
Chr30	24000000	25000000	15838342	15.8383
Chr30	25000000	26000000	14804802	14.8048
Chr30	26000000	27000000	16063297	16.0633
Chr30	27000000	28000000	15741422	15.7414
Chr30	28000000	29000000	16700903	16.7009
Chr30	29000000	30000000	16557507	16.5575
Chr30	30000000	30175329	3297455	18.8072
Chr31	0	1000000	19478089	19.4781
Chr31	1000000	2000000	17614425	17.6144
Chr31	2000000	3000000	16587501	16.5875
Chr31	3000000	4000000	16098873	16.0989
Chr31	4000000	5000000	16643711	16.6437
Chr31	5000000	6000000	16487304	16.4873
Chr31	6000000	7000000	17374065	17.3741
Chr31	7000000	8000000	19436764	19.4368
Chr31	8000000	9000000	17942099	17.9421
Chr31	9000000	10000000	16693826	16.6938
Chr31	10000000	11000000	21506889	21.5069
Chr31	11000000	12000000	18178912	18.1789
Chr31	12000000	13000000	18969395	18.9694
Chr31	13000000	14000000	18105493	18.1055
Chr31	14000000	15000000	18504952	18.505
Chr31	15000000	16000000	18127278	18.1273
Chr31	16000000	17000000	16611699	16.6117
Chr31	17000000	18000000	16500326	16.5003
Chr31	18000000	19000000	16844213	16.8442
Chr31	19000000	20000000	16469448	16.4694
Chr31	20000000	21000000	16961908	16.9619
Chr31	21000000	22000000	17011871	17.0119
Chr31	22000000	23000000	16192895	16.1929
Chr31	23000000	24000000	15362065	15.3621
Chr31	24000000	25000000	16296679	16.2967
Chr31	25000000	26000000	15074455	15.0745
Chr31	26000000	27000000	14983363	14.9834
Chr31	27000000	28000000	16093528	16.0935
Chr31	28000000	29000000	15963095	15.9631
Chr31	29000000	29989339	17255916	17.4419
Chr32	0	1000000	15087745	15.0877
Chr32	1000000	2000000	15350439	15.3504
Chr32	2000000	3000000	14951045	14.951
Chr32	3000000	4000000	15246595	15.2466
Chr32	4000000	5000000	15249948	15.2499
Chr32	5000000	6000000	14966850	14.9669
Chr32	6000000	7000000	15768906	15.7689
Chr32	7000000	8000000	15409297	15.4093
Chr32	8000000	9000000	15376560	15.3766
Chr32	9000000	10000000	15569851	15.5699
Chr32	10000000	11000000	15936860	15.9369
Chr32	11000000	12000000	16620833	16.6208
Chr32	12000000	13000000	15160573	15.1606
Chr32	13000000	14000000	16624117	16.6241
Chr32	14000000	15000000	17654205	17.6542
Chr32	15000000	16000000	17740357	17.7404
Chr32	16000000	17000000	17615936	17.6159
Chr32	17000000	18000000	18364253	18.3643
Chr32	18000000	19000000	17324179	17.3242
Chr32	19000000	20000000	16793858	16.7939
Chr32	20000000	21000000	17379696	17.3797
Chr32	21000000	22000000	17403334	17.4033
Chr32	22000000	23000000	16852817	16.8528
Chr32	23000000	24000000	16402435	16.4024
Chr32	24000000	25000000	15982453	15.9825
Chr32	25000000	26000000	16063544	16.0635
Chr32	26000000	27000000	16846709	16.8467
Chr32	27000000	28000000	16660024	16.66
Chr32	28000000	29000000	15957307	15.9573
Chr32	29000000	29944155	15111511	16.0053
Chr33	0	1000000	15836948	15.8369
Chr33	1000000	2000000	13252445	13.2524
Chr33	2000000	3000000	16004107	16.0041
Chr33	3000000	4000000	15767357	15.7674
Chr33	4000000	5000000	16211528	16.2115
Chr33	5000000	6000000	16484640	16.4846
Chr33	6000000	7000000	16301221	16.3012
Chr33	7000000	8000000	17077466	17.0775
Chr33	8000000	9000000	17546468	17.5465
Chr33	9000000	10000000	17687183	17.6872
Chr33	10000000	11000000	18616532	18.6165
Chr33	11000000	12000000	20152057	20.1521
Chr33	12000000	13000000	19345822	19.3458
Chr33	13000000	14000000	18536276	18.5363
Chr33	14000000	15000000	18585629	18.5856
Chr33	15000000	16000000	17875736	17.8757
Chr33	16000000	17000000	17625261	17.6253
Chr33	17000000	18000000	17357722	17.3577
Chr33	18000000	19000000	17798274	17.7983
Chr33	19000000	20000000	16741112	16.7411
Chr33	20000000	21000000	16824277	16.8243
Chr33	21000000	22000000	16583057	16.5831
Chr33	22000000	23000000	15884335	15.8843
Chr33	23000000	24000000	15909561	15.9096
Chr33	24000000	25000000	16067465	16.0675
Chr33	25000000	26000000	15754428	15.7544
Chr33	26000000	27000000	15361156	15.3612
Chr33	27000000	28000000	15695429	15.6954
Chr33	28000000	29000000	14380293	14.3803
Chr33	29000000	29556821	9633002	17.3
Chr34	0	1000000	14739321	14.7393
Chr34	1000000	2000000	14784679	14.7847
Chr34	2000000	3000000	14923021	14.923
Chr34	3000000	4000000	14759893	14.7599
Chr34	4000000	5000000	14812398	14.8124
Chr34	5000000	6000000	14824040	14.824
Chr34	6000000	7000000	14882699	14.8827
Chr34	7000000	8000000	15250194	15.2502
Chr34	8000000	9000000	15750510	15.7505
Chr34	9000000	10000000	16096723	16.0967
Chr34	10000000	11000000	15003491	15.0035
Chr34	11000000	12000000	16392608	16.3926
Chr34	12000000	13000000	15828052	15.8281
Chr34	13000000	14000000	16832964	16.833
Chr34	14000000	15000000	16969845	16.9698
Chr34	15000000	16000000	16557232	16.5572
Chr34	16000000	17000000	17066143	17.0661
Chr34	17000000	18000000	16626344	16.6263
Chr34	18000000	19000000	17430705	17.4307
Chr34	19000000	20000000	17344644	17.3446
Chr34	20000000	21000000	23097122	23.0971
Chr34	21000000	22000000	18431543	18.4315
Chr34	22000000	23000000	20250522	20.2505
Chr34	23000000	24000000	17404134	17.4041
Chr34	24000000	25000000	16197334	16.1973
Chr34	25000000	26000000	16757554	16.7576
Chr34	26000000	27000000	16032748	16.0327
Chr34	27000000	28000000	14646777	14.6468
Chr34	28000000	29000000	15554414	15.5544
Chr34	29000000	29444438	7282322	16.3855
Chr35	0	1000000	15041111	15.0411
Chr35	1000000	2000000	14729096	14.7291
Chr35	2000000	3000000	14575510	14.5755
Chr35	3000000	4000000	15191494	15.1915
Chr35	4000000	5000000	14578154	14.5782
Chr35	5000000	6000000	14929479	14.9295
Chr35	6000000	7000000	15789863	15.7899
Chr35	7000000	8000000	15824924	15.8249
Chr35	8000000	9000000	15335448	15.3354
Chr35	9000000	10000000	16482025	16.482
Chr35	10000000	11000000	16088695	16.0887
Chr35	11000000	12000000	16589602	16.5896
Chr35	12000000	13000000	17226508	17.2265
Chr35	13000000	14000000	16929535	16.9295
Chr35	14000000	15000000	18133091	18.1331
Chr35	15000000	16000000	18278679	18.2787
Chr35	16000000	17000000	17787669	17.7877
Chr35	17000000	18000000	18711364	18.7114
Chr35	18000000	19000000	18252185	18.2522
Chr35	19000000	20000000	18422224	18.4222
Chr35	20000000	21000000	17816670	17.8167
Chr35	21000000	22000000	17088594	17.0886
Chr35	22000000	23000000	17249084	17.2491
Chr35	23000000	24000000	16483951	16.484
Chr35	24000000	25000000	16453173	16.4532
Chr35	25000000	26000000	16232954	16.233
Chr35	26000000	27000000	16177427	16.1774
Chr35	27000000	28000000	15690044	15.69
Chr35	28000000	28884593	14377633	16.2534
Chr36	0	1000000	14954445	14.9544
Chr36	1000000	2000000	15325028	15.325
Chr36	2000000	3000000	14575270	14.5753
Chr36	3000000	4000000	14293948	14.2939
Chr36	4000000	5000000	15423116	15.4231
Chr36	5000000	6000000	15511983	15.512
Chr36	6000000	7000000	15801069	15.8011
Chr36	7000000	8000000	15426811	15.4268
Chr36	8000000	9000000	16175189	16.1752
Chr36	9000000	10000000	16132053	16.1321
Chr36	10000000	11000000	16628200	16.6282
Chr36	11000000	12000000	15417859	15.4179
Chr36	12000000	13000000	16890971	16.891
Chr36	13000000	14000000	17118976	17.119
Chr36	14000000	15000000	17388436	17.3884
Chr36	15000000	16000000	17709511	17.7095
Chr36	16000000	17000000	18129813	18.1298
Chr36	17000000	18000000	22958565	22.9586
Chr36	18000000	19000000	36393040	36.393
Chr36	19000000	20000000	17500216	17.5002
Chr36	20000000	21000000	17985598	17.9856
Chr36	21000000	22000000	17468750	17.4688
Chr36	22000000	23000000	15846048	15.846
Chr36	23000000	24000000	16518491	16.5185
Chr36	24000000	25000000	17002151	17.0022
Chr36	25000000	26000000	17349767	17.3498
Chr36	26000000	27000000	16289156	16.2892
Chr36	27000000	28000000	16244717	16.2447
Chr36	28000000	28456402	12003690	26.3007
Chr37	0	1000000	15698673	15.6987
Chr37	1000000	2000000	17277783	17.2778
Chr37	2000000	3000000	16208238	16.2082
Chr37	3000000	4000000	15098620	15.0986
Chr37	4000000	5000000	16287965	16.288
Chr37	5000000	6000000	17000257	17.0003
Chr37	6000000	7000000	16771358	16.7714
Chr37	7000000	8000000	17096624	17.0966
Chr37	8000000	9000000	17270702	17.2707
Chr37	9000000	10000000	18386956	18.387
Chr37	10000000	11000000	16647713	16.6477
Chr37	11000000	12000000	19235829	19.2358
Chr37	12000000	13000000	19539505	19.5395
Chr37	13000000	14000000	19285958	19.286
Chr37	14000000	15000000	18607169	18.6072
Chr37	15000000	16000000	16355822	16.3558
Chr37	16000000	17000000	16314479	16.3145
Chr37	17000000	18000000	17636515	17.6365
Chr37	18000000	19000000	18722376	18.7224
Chr37	19000000	20000000	17919228	17.9192
Chr37	20000000	21000000	16435176	16.4352
Chr37	21000000	22000000	16524358	16.5244
Chr37	22000000	23000000	16324359	16.3244
Chr37	23000000	24000000	15753249	15.7532
Chr37	24000000	25000000	15415247	15.4152
Chr37	25000000	26000000	15945451	15.9455
Chr37	26000000	27000000	15853232	15.8532
Chr37	27000000	28000000	15945713	15.9457
Chr37	28000000	28433277	10526304	24.2946
Chr38	0	1000000	18058582	18.0586
Chr38	1000000	2000000	16532655	16.5327
Chr38	2000000	3000000	16479097	16.4791
Chr38	3000000	4000000	16148142	16.1481
Chr38	4000000	5000000	16367701	16.3677
Chr38	5000000	6000000	16495510	16.4955
Chr38	6000000	7000000	15777146	15.7771
Chr38	7000000	8000000	15730168	15.7302
Chr38	8000000	9000000	16576555	16.5766
Chr38	9000000	10000000	16833065	16.8331
Chr38	10000000	11000000	18725350	18.7253
Chr38	11000000	12000000	22395342	22.3953
Chr38	12000000	13000000	17691358	17.6914
Chr38	13000000	14000000	18140350	18.1404
Chr38	14000000	15000000	19080048	19.08
Chr38	15000000	16000000	17993824	17.9938
Chr38	16000000	17000000	20115429	20.1154
Chr38	17000000	18000000	18183877	18.1839
Chr38	18000000	19000000	16989091	16.9891
Chr38	19000000	20000000	16492018	16.492
Chr38	20000000	21000000	15354272	15.3543
Chr38	21000000	22000000	16378452	16.3785
Chr38	22000000	23000000	14766468	14.7665
Chr38	23000000	24000000	15418240	15.4182
Chr38	24000000	25000000	14508373	14.5084
Chr38	25000000	26000000	14485516	14.4855
Chr38	26000000	27000000	15302112	15.3021
Chr38	27000000	28000000	15597777	15.5978
Chr38	28000000	28366582	16979842	46.3194
Chr39	0	1000000	15881821	15.8818
Chr39	1000000	2000000	14995087	14.9951
Chr39	2000000	3000000	15258649	15.2586
Chr39	3000000	4000000	15676886	15.6769
Chr39	4000000	5000000	15989068	15.9891
Chr39	5000000	6000000	15873290	15.8733
Chr39	6000000	7000000	17297210	17.2972
Chr39	7000000	8000000	18729472	18.7295
Chr39	8000000	9000000	16803977	16.804
Chr39	9000000	10000000	16805055	16.8051
Chr39	10000000	11000000	17570784	17.5708
Chr39	11000000	12000000	17004040	17.004
Chr39	12000000	13000000	17515969	17.516
Chr39	13000000	14000000	17802996	17.803
Chr39	14000000	15000000	17938010	17.938
Chr39	15000000	16000000	17889971	17.89
Chr39	16000000	17000000	19601993	19.602
Chr39	17000000	18000000	18205084	18.2051
Chr39	18000000	19000000	16925779	16.9258
Chr39	19000000	20000000	16673540	16.6735
Chr39	20000000	21000000	17623202	17.6232
Chr39	21000000	22000000	16178126	16.1781
Chr39	22000000	23000000	16331577	16.3316
Chr39	23000000	24000000	15674119	15.6741
Chr39	24000000	25000000	15098732	15.0987
Chr39	25000000	26000000	15517569	15.5176
Chr39	26000000	27000000	18332171	18.3322
Chr39	27000000	28000000	19837165	19.8372
Chr39	28000000	28037588	684271	18.2045
Chr40	0	1000000	20499925	20.4999
Chr40	1000000	2000000	17590595	17.5906
Chr40	2000000	3000000	18732178	18.7322
Chr40	3000000	4000000	18646132	18.6461
Chr40	4000000	5000000	20686811	20.6868
Chr40	5000000	6000000	17774602	17.7746
Chr40	6000000	7000000	17362686	17.3627
Chr40	7000000	8000000	17680051	17.6801
Chr40	8000000	9000000	17508370	17.5084
Chr40	9000000	10000000	16703246	16.7032
Chr40	10000000	11000000	17114349	17.1143
Chr40	11000000	12000000	16574036	16.574
Chr40	12000000	13000000	16621745	16.6217
Chr40	13000000	14000000	15522189	15.5222
Chr40	14000000	15000000	15900774	15.9008
Chr40	15000000	16000000	16105397	16.1054
Chr40	16000000	17000000	15864302	15.8643
Chr40	17000000	18000000	15483315	15.4833
Chr40	18000000	19000000	15949173	15.9492
Chr40	19000000	20000000	14793636	14.7936
Chr40	20000000	21000000	15246921	15.2469
Chr40	21000000	22000000	14694280	14.6943
Chr40	22000000	23000000	14812882	14.8129
Chr40	23000000	24000000	14175965	14.176
Chr40	24000000	25000000	14627784	14.6278
Chr40	25000000	26000000	14588575	14.5886
Chr40	26000000	26642511	9423211	14.6662
Chr41	0	1000000	13379644	13.3796
Chr41	1000000	2000000	14084440	14.0844
Chr41	2000000	3000000	13954934	13.9549
Chr41	3000000	4000000	14388508	14.3885
Chr41	4000000	5000000	14850809	14.8508
Chr41	5000000	6000000	14357468	14.3575
Chr41	6000000	7000000	15215955	15.216
Chr41	7000000	8000000	15564874	15.5649
Chr41	8000000	9000000	15585143	15.5851
Chr41	9000000	10000000	14901754	14.9018
Chr41	10000000	11000000	15857834	15.8578
Chr41	11000000	12000000	16689904	16.6899
Chr41	12000000	13000000	16396272	16.3963
Chr41	13000000	14000000	16655732	16.6557
Chr41	14000000	15000000	16954370	16.9544
Chr41	15000000	16000000	17354372	17.3544
Chr41	16000000	17000000	25909935	25.9099
Chr41	17000000	18000000	20019664	20.0197
Chr41	18000000	19000000	18344394	18.3444
Chr41	19000000	20000000	17801191	17.8012
Chr41	20000000	21000000	17555649	17.5556
Chr41	21000000	22000000	16735526	16.7355
Chr41	22000000	23000000	16633703	16.6337
Chr41	23000000	24000000	16956947	16.9569
Chr41	24000000	25000000	15595552	15.5956
Chr41	25000000	26000000	15676587	15.6766
Chr41	26000000	26320950	10243733	31.9169
Chr42	0	1000000	16059275	16.0593
Chr42	1000000	2000000	17084249	17.0842
Chr42	2000000	3000000	16762872	16.7629
Chr42	3000000	4000000	16855157	16.8552
Chr42	4000000	5000000	16236793	16.2368
Chr42	5000000	6000000	16247661	16.2477
Chr42	6000000	7000000	17352589	17.3526
Chr42	7000000	8000000	17608640	17.6086
Chr42	8000000	9000000	17178205	17.1782
Chr42	9000000	10000000	17531397	17.5314
Chr42	10000000	11000000	16749490	16.7495
Chr42	11000000	12000000	20113936	20.1139
Chr42	12000000	13000000	19007438	19.0074
Chr42	13000000	14000000	18189784	18.1898
Chr42	14000000	15000000	16536110	16.5361
Chr42	15000000	16000000	17341509	17.3415
Chr42	16000000	17000000	17145983	17.146
Chr42	17000000	18000000	17160831	17.1608
Chr42	18000000	19000000	17884833	17.8848
Chr42	19000000	20000000	16760020	16.76
Chr42	20000000	21000000	15798876	15.7989
Chr42	21000000	22000000	16685302	16.6853
Chr42	22000000	23000000	15367731	15.3677
Chr42	23000000	24000000	15429167	15.4292
Chr42	24000000	25000000	15418961	15.419
Chr42	25000000	26000000	15580789	15.5808
Chr42	26000000	26115772	2160386	18.6607
Chr43	0	1000000	15213314	15.2133
Chr43	1000000	2000000	15501653	15.5017
Chr43	2000000	3000000	14994201	14.9942
Chr43	3000000	4000000	16053402	16.0534
Chr43	4000000	5000000	15944228	15.9442
Chr43	5000000	6000000	16701184	16.7012
Chr43	6000000	7000000	16274264	16.2743
Chr43	7000000	8000000	17549871	17.5499
Chr43	8000000	9000000	17424268	17.4243
Chr43	9000000	10000000	19409692	19.4097
Chr43	10000000	11000000	18886844	18.8868
Chr43	11000000	12000000	18605895	18.6059
Chr43	12000000	13000000	17717583	17.7176
Chr43	13000000	14000000	17813975	17.814
Chr43	14000000	15000000	17500026	17.5
Chr43	15000000	16000000	16874053	16.8741
Chr43	16000000	17000000	16938516	16.9385
Chr43	17000000	18000000	16683052	16.6831
Chr43	18000000	19000000	17669986	17.67
Chr43	19000000	20000000	18567592	18.5676
Chr43	20000000	21000000	16215663	16.2157
Chr43	21000000	22000000	15732980	15.733
Chr43	22000000	23000000	15113400	15.1134
Chr43	23000000	24000000	15332518	15.3325
Chr43	24000000	25000000	15689461	15.6895
Chr43	25000000	25011671	176366	15.1115
Chr44	0	1000000	15748322	15.7483
Chr44	1000000	2000000	15919898	15.9199
Chr44	2000000	3000000	15300388	15.3004
Chr44	3000000	4000000	16183574	16.1836
Chr44	4000000	5000000	15898480	15.8985
Chr44	5000000	6000000	16268560	16.2686
Chr44	6000000	7000000	16226085	16.2261
Chr44	7000000	8000000	16214120	16.2141
Chr44	8000000	9000000	15966056	15.9661
Chr44	9000000	10000000	16953933	16.9539
Chr44	10000000	11000000	17457352	17.4574
Chr44	11000000	12000000	16955704	16.9557
Chr44	12000000	13000000	17458216	17.4582
Chr44	13000000	14000000	19320544	19.3205
Chr44	14000000	15000000	18192917	18.1929
Chr44	15000000	16000000	47354341	47.3543
Chr44	16000000	17000000	16876185	16.8762
Chr44	17000000	18000000	16590568	16.5906
Chr44	18000000	19000000	15339521	15.3395
Chr44	19000000	20000000	15564874	15.5649
Chr44	20000000	21000000	15937664	15.9377
Chr44	21000000	22000000	15368191	15.3682
Chr44	22000000	23000000	15653148	15.6531
Chr44	23000000	24000000	16010163	16.0102
Chr44	24000000	24781903	15209688	19.4521
Chr45	0	1000000	14514546	14.5145
Chr45	1000000	2000000	15167522	15.1675
Chr45	2000000	3000000	14386418	14.3864
Chr45	3000000	4000000	14188930	14.1889
Chr45	4000000	5000000	15140840	15.1408
Chr45	5000000	6000000	15414615	15.4146
Chr45	6000000	7000000	15157028	15.157
Chr45	7000000	8000000	15850919	15.8509
Chr45	8000000	9000000	16164479	16.1645
Chr45	9000000	10000000	15936332	15.9363
Chr45	10000000	11000000	16316296	16.3163
Chr45	11000000	12000000	17072476	17.0725
Chr45	12000000	13000000	17343973	17.344
Chr45	13000000	14000000	23369808	23.3698
Chr45	14000000	15000000	34350450	34.3505
Chr45	15000000	16000000	30668442	30.6684
Chr45	16000000	17000000	23647735	23.6477
Chr45	17000000	18000000	17067161	17.0672
Chr45	18000000	19000000	18295163	18.2952
Chr45	19000000	20000000	16294195	16.2942
Chr45	20000000	21000000	16025907	16.0259
Chr45	21000000	22000000	16409299	16.4093
Chr45	22000000	23000000	16471684	16.4717
Chr45	23000000	24000000	15283994	15.284
Chr45	24000000	24780022	13339398	17.1013
Chr46	0	1000000	14953412	14.9534
Chr46	1000000	2000000	14557662	14.5577
Chr46	2000000	3000000	14734786	14.7348
Chr46	3000000	4000000	14622021	14.622
Chr46	4000000	5000000	14872089	14.8721
Chr46	5000000	6000000	15113965	15.114
Chr46	6000000	7000000	15175325	15.1753
Chr46	7000000	8000000	15511624	15.5116
Chr46	8000000	9000000	16819517	16.8195
Chr46	9000000	10000000	16355875	16.3559
Chr46	10000000	11000000	17124773	17.1248
Chr46	11000000	12000000	17120816	17.1208
Chr46	12000000	13000000	16508083	16.5081
Chr46	13000000	14000000	17768123	17.7681
Chr46	14000000	15000000	17781653	17.7817
Chr46	15000000	16000000	18973811	18.9738
Chr46	16000000	17000000	26862892	26.8629
Chr46	17000000	18000000	22100988	22.101
Chr46	18000000	19000000	17068914	17.0689
Chr46	19000000	20000000	16672059	16.6721
Chr46	20000000	21000000	17965436	17.9654
Chr46	21000000	22000000	17465765	17.4658
Chr46	22000000	23000000	15488254	15.4883
Chr46	23000000	23749005	12964446	17.3089
Chr47	0	1000000	14127298	14.1273
Chr47	1000000	2000000	14098890	14.0989
Chr47	2000000	3000000	14807847	14.8078
Chr47	3000000	4000000	13493820	13.4938
Chr47	4000000	5000000	15141554	15.1416
Chr47	5000000	6000000	14824291	14.8243
Chr47	6000000	7000000	15106167	15.1062
Chr47	7000000	8000000	15866046	15.866
Chr47	8000000	9000000	15687446	15.6874
Chr47	9000000	10000000	16171810	16.1718
Chr47	10000000	11000000	16305461	16.3055
Chr47	11000000	12000000	16237388	16.2374
Chr47	12000000	13000000	17345464	17.3455
Chr47	13000000	14000000	17871860	17.8719
Chr47	14000000	15000000	17315906	17.3159
Chr47	15000000	16000000	17912455	17.9125
Chr47	16000000	17000000	18250961	18.251
Chr47	17000000	18000000	18569323	18.5693
Chr47	18000000	19000000	16517723	16.5177
Chr47	19000000	20000000	15550558	15.5506
Chr47	20000000	21000000	15536157	15.5362
Chr47	21000000	22000000	15916516	15.9165
Chr47	22000000	23000000	15565795	15.5658
Chr47	23000000	23423411	6481130	15.3069
Chr48	0	1000000	19506940	19.5069
Chr48	1000000	2000000	15690847	15.6908
Chr48	2000000	3000000	16788311	16.7883
Chr48	3000000	4000000	16131007	16.131
Chr48	4000000	5000000	16809265	16.8093
Chr48	5000000	6000000	16673306	16.6733
Chr48	6000000	7000000	20167173	20.1672
Chr48	7000000	8000000	17376268	17.3763
Chr48	8000000	9000000	18513647	18.5136
Chr48	9000000	10000000	18198414	18.1984
Chr48	10000000	11000000	17437091	17.4371
Chr48	11000000	12000000	16612520	16.6125
Chr48	12000000	13000000	17427134	17.4271
Chr48	13000000	14000000	17847767	17.8478
Chr48	14000000	15000000	17197561	17.1976
Chr48	15000000	16000000	16946694	16.9467
Chr48	16000000	17000000	16645320	16.6453
Chr48	17000000	18000000	15988365	15.9884
Chr48	18000000	19000000	15417325	15.4173
Chr48	19000000	20000000	15305550	15.3056
Chr48	20000000	21000000	15300194	15.3002
Chr48	21000000	22000000	16156374	16.1564
Chr48	22000000	23000000	16123166	16.1232
Chr48	23000000	23240714	3752590	15.5894
Chr49	0	1000000	14652441	14.6524
Chr49	1000000	2000000	14711356	14.7114
Chr49	2000000	3000000	15143382	15.1434
Chr49	3000000	4000000	14609147	14.6091
Chr49	4000000	5000000	16085863	16.0859
Chr49	5000000	6000000	14285573	14.2856
Chr49	6000000	7000000	15818534	15.8185
Chr49	7000000	8000000	16083749	16.0837
Chr49	8000000	9000000	15640613	15.6406
Chr49	9000000	10000000	15910880	15.9109
Chr49	10000000	11000000	17004466	17.0045
Chr49	11000000	12000000	17422022	17.422
Chr49	12000000	13000000	17540982	17.541
Chr49	13000000	14000000	16523485	16.5235
Chr49	14000000	15000000	20137997	20.138
Chr49	15000000	16000000	18735985	18.736
Chr49	16000000	17000000	17647599	17.6476
Chr49	17000000	18000000	17386550	17.3865
Chr49	18000000	19000000	16654306	16.6543
Chr49	19000000	20000000	16530769	16.5308
Chr49	20000000	21000000	16397178	16.3972
Chr49	21000000	22000000	15363980	15.364
Chr49	22000000	23000000	16779328	16.7793
Chr49	23000000	23235661	3825748	16.2341
Chr50	0	1000000	14704709	14.7047
Chr50	1000000	2000000	15678163	15.6782
Chr50	2000000	3000000	15481257	15.4813
Chr50	3000000	4000000	15052617	15.0526
Chr50	4000000	5000000	15948712	15.9487
Chr50	5000000	6000000	15770571	15.7706
Chr50	6000000	7000000	16656731	16.6567
Chr50	7000000	8000000	16484330	16.4843
Chr50	8000000	9000000	17002502	17.0025
Chr50	9000000	10000000	17727670	17.7277
Chr50	10000000	11000000	17761434	17.7614
Chr50	11000000	12000000	17439048	17.439
Chr50	12000000	13000000	16995020	16.995
Chr50	13000000	14000000	17964366	17.9644
Chr50	14000000	15000000	16873441	16.8734
Chr50	15000000	16000000	17511499	17.5115
Chr50	16000000	17000000	16103910	16.1039
Chr50	17000000	18000000	15847294	15.8473
Chr50	18000000	19000000	16206091	16.2061
Chr50	19000000	20000000	15809008	15.809
Chr50	20000000	21000000	15934626	15.9346
Chr50	21000000	22000000	15807468	15.8075
Chr50	22000000	22991549	15823462	15.9583
Chr51	0	1000000	33857000	33.857
Chr51	1000000	2000000	16099864	16.0999
Chr51	2000000	3000000	15348890	15.3489
Chr51	3000000	4000000	15807314	15.8073
Chr51	4000000	5000000	15741588	15.7416
Chr51	5000000	6000000	15620704	15.6207
Chr51	6000000	7000000	15990555	15.9906
Chr51	7000000	8000000	15907197	15.9072
Chr51	8000000	9000000	15629358	15.6294
Chr51	9000000	10000000	14946511	14.9465
Chr51	10000000	11000000	16130023	16.13
Chr51	11000000	12000000	16264604	16.2646
Chr51	12000000	13000000	16997564	16.9976
Chr51	13000000	14000000	18796074	18.7961
Chr51	14000000	15000000	19099098	19.0991
Chr51	15000000	16000000	20223073	20.2231
Chr51	16000000	17000000	16829094	16.8291
Chr51	17000000	18000000	16170775	16.1708
Chr51	18000000	19000000	15411090	15.4111
Chr51	19000000	20000000	15519534	15.5195
Chr51	20000000	21000000	15591993	15.592
Chr51	21000000	22000000	15207620	15.2076
Chr51	22000000	22867985	15902337	18.321
Chr52	0	1000000	15325768	15.3258
Chr52	1000000	2000000	15703789	15.7038
Chr52	2000000	3000000	16362897	16.3629
Chr52	3000000	4000000	15321347	15.3213
Chr52	4000000	5000000	16382903	16.3829
Chr52	5000000	6000000	16835935	16.8359
Chr52	6000000	7000000	22526005	22.526
Chr52	7000000	8000000	21799916	21.7999
Chr52	8000000	9000000	17183639	17.1836
Chr52	9000000	10000000	18156445	18.1564
Chr52	10000000	11000000	17159500	17.1595
Chr52	11000000	12000000	16522753	16.5228
Chr52	12000000	13000000	17796382	17.7964
Chr52	13000000	14000000	16119910	16.1199
Chr52	14000000	15000000	17437583	17.4376
Chr52	15000000	16000000	16142091	16.1421
Chr52	16000000	17000000	16630328	16.6303
Chr52	17000000	18000000	14178356	14.1784
Chr52	18000000	19000000	14470665	14.4707
Chr52	19000000	20000000	15289214	15.2892
Chr52	20000000	21000000	14737955	14.738
Chr52	21000000	22000000	15129106	15.1291
Chr52	22000000	22806390	12682135	15.727
Chr53	0	1000000	15233922	15.2339
Chr53	1000000	2000000	14991034	14.991
Chr53	2000000	3000000	14565924	14.5659
Chr53	3000000	4000000	14608238	14.6082
Chr53	4000000	5000000	15361032	15.361
Chr53	5000000	6000000	15421889	15.4219
Chr53	6000000	7000000	14734432	14.7344
Chr53	7000000	8000000	15975895	15.9759
Chr53	8000000	9000000	16734445	16.7344
Chr53	9000000	10000000	16621548	16.6215
Chr53	10000000	11000000	17494654	17.4947
Chr53	11000000	12000000	17478284	17.4783
Chr53	12000000	13000000	17469666	17.4697
Chr53	13000000	14000000	18072650	18.0726
Chr53	14000000	15000000	18211264	18.2113
Chr53	15000000	16000000	19876571	19.8766
Chr53	16000000	17000000	18185077	18.1851
Chr53	17000000	18000000	17042051	17.0421
Chr53	18000000	19000000	16267224	16.2672
Chr53	19000000	20000000	15871177	15.8712
Chr53	20000000	21000000	16612567	16.6126
Chr53	21000000	22000000	16144972	16.145
Chr53	22000000	22694154	10966312	15.7981
Chr54	0	1000000	16973587	16.9736
Chr54	1000000	2000000	15814489	15.8145
Chr54	2000000	3000000	15924114	15.9241
Chr54	3000000	4000000	16465826	16.4658
Chr54	4000000	5000000	16590589	16.5906
Chr54	5000000	6000000	17249685	17.2497
Chr54	6000000	7000000	17184833	17.1848
Chr54	7000000	8000000	17049918	17.0499
Chr54	8000000	9000000	20758228	20.7582
Chr54	9000000	10000000	17993518	17.9935
Chr54	10000000	11000000	17394277	17.3943
Chr54	11000000	12000000	17755872	17.7559
Chr54	12000000	13000000	17598588	17.5986
Chr54	13000000	14000000	17342375	17.3424
Chr54	14000000	15000000	16435957	16.436
Chr54	15000000	16000000	15987186	15.9872
Chr54	16000000	17000000	15743684	15.7437
Chr54	17000000	18000000	16343958	16.344
Chr54	18000000	19000000	15581122	15.5811
Chr54	19000000	20000000	15494152	15.4942
Chr54	20000000	21000000	15312108	15.3121
Chr54	21000000	21969481	14738482	15.2024
Chr55	0	1000000	16543404	16.5434
Chr55	1000000	2000000	17199913	17.1999
Chr55	2000000	3000000	16825672	16.8257
Chr55	3000000	4000000	16943773	16.9438
Chr55	4000000	5000000	16140342	16.1403
Chr55	5000000	6000000	16776016	16.776
Chr55	6000000	7000000	16949708	16.9497
Chr55	7000000	8000000	16795939	16.7959
Chr55	8000000	9000000	17112029	17.112
Chr55	9000000	10000000	17740102	17.7401
Chr55	10000000	11000000	17893269	17.8933
Chr55	11000000	12000000	17554149	17.5541
Chr55	12000000	13000000	17150228	17.1502
Chr55	13000000	14000000	16313554	16.3136
Chr55	14000000	15000000	16213479	16.2135
Chr55	15000000	16000000	15530250	15.5303
Chr55	16000000	17000000	15466368	15.4664
Chr55	17000000	18000000	15898666	15.8987
Chr55	18000000	19000000	14721976	14.722
Chr55	19000000	20000000	15430341	15.4303
Chr55	20000000	21000000	15558467	15.5585
Chr55	21000000	21923913	14771745	15.9882
Chr56	0	1000000	15592217	15.5922
Chr56	1000000	2000000	16315194	16.3152
Chr56	2000000	3000000	16004815	16.0048
Chr56	3000000	4000000	15913718	15.9137
Chr56	4000000	5000000	16542153	16.5422
Chr56	5000000	6000000	16991812	16.9918
Chr56	6000000	7000000	17398912	17.3989
Chr56	7000000	8000000	17582805	17.5828
Chr56	8000000	9000000	17123427	17.1234
Chr56	9000000	10000000	17209273	17.2093
Chr56	10000000	11000000	17970918	17.9709
Chr56	11000000	12000000	17111085	17.1111
Chr56	12000000	13000000	17032992	17.033
Chr56	13000000	14000000	16663860	16.6639
Chr56	14000000	15000000	15960520	15.9605
Chr56	15000000	16000000	15991653	15.9917
Chr56	16000000	17000000	15798627	15.7986
Chr56	17000000	18000000	15496976	15.497
Chr56	18000000	19000000	15370495	15.3705
Chr56	19000000	20000000	15120217	15.1202
Chr56	20000000	21000000	15683644	15.6836
Chr56	21000000	21721399	11268820	15.6208
Chr57	0	1000000	15034041	15.034
Chr57	1000000	2000000	14738784	14.7388
Chr57	2000000	3000000	15099380	15.0994
Chr57	3000000	4000000	15116953	15.117
Chr57	4000000	5000000	15717281	15.7173
Chr57	5000000	6000000	15523953	15.524
Chr57	6000000	7000000	15458936	15.4589
Chr57	7000000	8000000	16330749	16.3307
Chr57	8000000	9000000	16972787	16.9728
Chr57	9000000	10000000	16589426	16.5894
Chr57	10000000	11000000	17791158	17.7912
Chr57	11000000	12000000	17824999	17.825
Chr57	12000000	13000000	17498224	17.4982
Chr57	13000000	14000000	16769710	16.7697
Chr57	14000000	15000000	16673448	16.6734
Chr57	15000000	16000000	17758107	17.7581
Chr57	16000000	17000000	17012910	17.0129
Chr57	17000000	18000000	15949551	15.9496
Chr57	18000000	19000000	16853999	16.854
Chr57	19000000	20000000	17326414	17.3264
Chr57	20000000	21000000	16096584	16.0966
Chr57	21000000	21136850	2116583	15.4664
Chr58	0	1000000	14712876	14.7129
Chr58	1000000	2000000	14029585	14.0296
Chr58	2000000	3000000	14550664	14.5507
Chr58	3000000	4000000	15851267	15.8513
Chr58	4000000	5000000	15614071	15.6141
Chr58	5000000	6000000	16549052	16.5491
Chr58	6000000	7000000	17009476	17.0095
Chr58	7000000	8000000	17826806	17.8268
Chr58	8000000	9000000	18740854	18.7409
Chr58	9000000	10000000	18236748	18.2367
Chr58	10000000	11000000	16611011	16.611
Chr58	11000000	12000000	17084452	17.0845
Chr58	12000000	13000000	18802029	18.802
Chr58	13000000	14000000	17332098	17.3321
Chr58	14000000	15000000	16383394	16.3834
Chr58	15000000	16000000	16147534	16.1475
Chr58	16000000	17000000	15982479	15.9825
Chr58	17000000	18000000	15510469	15.5105
Chr58	18000000	19000000	14946735	14.9467
Chr58	19000000	20000000	15552612	15.5526
Chr58	20000000	21000000	15250943	15.2509
Chr58	21000000	21135481	1814682	13.3944
Chr59	0	1000000	14755409	14.7554
Chr59	1000000	2000000	15117972	15.118
Chr59	2000000	3000000	15004345	15.0043
Chr59	3000000	4000000	14568445	14.5684
Chr59	4000000	5000000	15266940	15.2669
Chr59	5000000	6000000	15274679	15.2747
Chr59	6000000	7000000	15538850	15.5389
Chr59	7000000	8000000	16137716	16.1377
Chr59	8000000	9000000	16557577	16.5576
Chr59	9000000	10000000	18236055	18.2361
Chr59	10000000	11000000	18239510	18.2395
Chr59	11000000	12000000	17611758	17.6118
Chr59	12000000	13000000	17907277	17.9073
Chr59	13000000	14000000	17534785	17.5348
Chr59	14000000	15000000	16906639	16.9066
Chr59	15000000	16000000	17207231	17.2072
Chr59	16000000	17000000	16486606	16.4866
Chr59	17000000	18000000	16232808	16.2328
Chr59	18000000	19000000	16171932	16.1719
Chr59	19000000	20000000	15277620	15.2776
Chr59	20000000	20907392	13781680	15.1882
Chr60	0	1000000	15710481	15.7105
Chr60	1000000	2000000	16732372	16.7324
Chr60	2000000	3000000	16149630	16.1496
Chr60	3000000	4000000	16727212	16.7272
Chr60	4000000	5000000	17118550	17.1185
Chr60	5000000	6000000	16828560	16.8286
Chr60	6000000	7000000	36074099	36.0741
Chr60	7000000	8000000	24160131	24.1601
Chr60	8000000	9000000	18396672	18.3967
Chr60	9000000	10000000	17755106	17.7551
Chr60	10000000	11000000	16894468	16.8945
Chr60	11000000	12000000	16512427	16.5124
Chr60	12000000	13000000	16711000	16.711
Chr60	13000000	14000000	15869580	15.8696
Chr60	14000000	15000000	16073883	16.0739
Chr60	15000000	16000000	15762282	15.7623
Chr60	16000000	17000000	14592133	14.5921
Chr60	17000000	18000000	15202786	15.2028
Chr60	18000000	19000000	15353689	15.3537
Chr60	19000000	20000000	15875155	15.8752
Chr60	20000000	20264709	3914630	14.7884
Chr61	0	1000000	14316123	14.3161
Chr61	1000000	2000000	14966251	14.9663
Chr61	2000000	3000000	14545723	14.5457
Chr61	3000000	4000000	14977837	14.9778
Chr61	4000000	5000000	15294865	15.2949
Chr61	5000000	6000000	15170881	15.1709
Chr61	6000000	7000000	14917683	14.9177
Chr61	7000000	8000000	15896232	15.8962
Chr61	8000000	9000000	17046944	17.0469
Chr61	9000000	10000000	16629821	16.6298
Chr61	10000000	11000000	17074704	17.0747
Chr61	11000000	12000000	17469256	17.4693
Chr61	12000000	13000000	21348875	21.3489
Chr61	13000000	14000000	18209705	18.2097
Chr61	14000000	15000000	17125054	17.1251
Chr61	15000000	16000000	16883889	16.8839
Chr61	16000000	17000000	16871841	16.8718
Chr61	17000000	18000000	16801798	16.8018
Chr61	18000000	19000000	15825167	15.8252
Chr61	19000000	19677514	10320302	15.2326
Chr62	0	1000000	15218697	15.2187
Chr62	1000000	2000000	14975314	14.9753
Chr62	2000000	3000000	15751740	15.7517
Chr62	3000000	4000000	16615497	16.6155
Chr62	4000000	5000000	16447409	16.4474
Chr62	5000000	6000000	16554757	16.5548
Chr62	6000000	7000000	17042069	17.0421
Chr62	7000000	8000000	17616738	17.6167
Chr62	8000000	9000000	17708139	17.7081
Chr62	9000000	10000000	17549519	17.5495
Chr62	10000000	11000000	16823946	16.8239
Chr62	11000000	12000000	16279807	16.2798
Chr62	12000000	13000000	15816000	15.816
Chr62	13000000	14000000	16561404	16.5614
Chr62	14000000	15000000	15111313	15.1113
Chr62	15000000	16000000	14702545	14.7025
Chr62	16000000	17000000	15269511	15.2695
Chr62	17000000	17233767	3512128	15.0241
Chr63	0	1000000	15788742	15.7887
Chr63	1000000	2000000	16408472	16.4085
Chr63	2000000	3000000	16164260	16.1643
Chr63	3000000	4000000	16788573	16.7886
Chr63	4000000	5000000	16861226	16.8612
Chr63	5000000	6000000	16915610	16.9156
Chr63	6000000	7000000	17880157	17.8802
Chr63	7000000	8000000	17686285	17.6863
Chr63	8000000	9000000	17076361	17.0764
Chr63	9000000	10000000	17010369	17.0104
Chr63	10000000	11000000	17137697	17.1377
Chr63	11000000	12000000	15979524	15.9795
Chr63	12000000	13000000	15786366	15.7864
Chr63	13000000	14000000	14824306	14.8243
Chr63	14000000	15000000	15291623	15.2916
Chr63	15000000	16000000	14968914	14.9689
Chr63	16000000	16206230	3417762	16.5726

## Sheet: SupFig_16
Supplementary Figure 16 Chromosome length comparison between homoeologous chromosome from subgenomes A and B
Subgenome A	Length (bp)	Subgenome B	Length (bp)
IA01	50970915	IB01	35105025
IIA02	45719493	IIB02	30305334
IA03	50964731	IB03	34235170
IIA04	46663202	IIB04	32332501
IA05	43703644	IB05	30440496
IIA06	37319779	IIB06	29444438
IA07	39535231	IB07	28884593
IIA08	38561661	IIB08	29944155
IA09	38357117	IB09	22991549
IIA10	33862965	IIB10	24781903
IA11	35534252	IB11	21923913
IIA12	29989339	IIB12	20264709
IA13	33966112	IB13	25011671
IIA14	28037588	IIB14	21135481
IA15	33806159	IB15	26320950
IIA16	30840804	IIB16	23423411
IA17	33182848	IB17	24780022
IIA18	32938096	IIB18	20907392
IA19	32581319	IB19	23235661
IIA20	30325545	IIB20	21136850
IA21	32573987	IB21	22694154
IIA22	30317804	IIB22	23749005
IA23	32271709	IB23	21721399
IIA24	29556821	IIB24	21969481
IA25	30953519	IB25	22806390
IIA26	30175329	IIB26	23240714
IA27	22867985	IB27	30880118
IIA28	28366582	IIB28	26642511
IA29	28433277	IB29	17233767
IIA30	26115772	IIB30	16206230
IA31	28456402	IB31	19677514
IIA32	31844604

## Sheet: SupFig_18
Supplementary Figure 18 Result of sequence structural variations between intersubgenome homoeologous chromosomes
Chr from Subgenome A			Chr from Subgenome B			Type
Chr	Start	End	Chr	Start	End
IA01	1	2906	-	-	-	NOTAL
IA01	2907	6032	IB01	1946054	1949177	DUP
IA01	5158	6331	IB01	5827430	5828604	DUP
IA01	6332	6465	-	-	-	NOTAL
IA01	6466	7458	IB01	1572326	1573314	DUP
IA01	6527	7462	IB01	1483557	1484491	INVDP
IA01	6527	8459	IB01	13532511	13534442	INVDP
IA01	8460	11291	-	-	-	NOTAL
IA01	11292	14715	IB01	16209910	16213330	INVDP
IA01	14716	25889	-	-	-	NOTAL
IA01	25890	31674	IB01	18336757	18342536	INVDP
IA01	31675	94073	-	-	-	NOTAL
IA01	94074	95742	IB01	1948086	1949755	DUP
IA01	95743	99633	-	-	-	NOTAL
IA01	99634	101914	IB01	261980	264257	INV
IA01	101653	105999	IB01	17554346	17558686	DUP
IA01	102271	106333	IB01	16211329	16215379	INVDP
IA01	106334	106840	-	-	-	NOTAL
IA01	106841	108229	IB01	10094875	10096266	DUP
IA01	108230	111126	-	-	-	NOTAL
IA01	111127	112069	IB01	8906376	8907309	DUP
IA01	112070	124218	-	-	-	NOTAL
IA01	124219	125181	IB01	17552211	17553177	INVDP
IA01	125182	133194	-	-	-	NOTAL
IA01	133195	134137	IB01	10081123	10082069	INVDP
IA01	134138	139965	-	-	-	NOTAL
IA01	139966	141064	IB01	7384265	7385368	DUP
IA01	141065	141323	-	-	-	NOTAL
IA01	141324	143304	IB01	20992552	20994523	INVTR
IA01	143305	144446	-	-	-	NOTAL
IA01	144447	145479	IB01	569741	570765	INV
IA01	145480	152322	-	-	-	NOTAL
IA01	152323	153718	IB01	10094875	10096264	INVDP
IA01	152752	159418	IB01	14445968	14452342	INVDP
IA01	159382	160593	IB01	1941290	1942497	INVDP
IA01	160594	166966	-	-	-	NOTAL
IA01	166967	168073	IB01	17774991	17776094	INVTR
IA01	168074	183585	-	-	-	NOTAL
IA01	183586	184501	IB01	573813	574746	INVDP
IA01	184502	228235	-	-	-	NOTAL
IA01	228236	229049	IB01	4650398	4651217	INVDP
IA01	229050	231206	-	-	-	NOTAL
IA01	231207	231845	IB01	17559361	17560004	INVDP
IA01	231846	232486	IB01	13716681	13717319	INVDP
IA01	232487	233652	-	-	-	NOTAL
IA01	233653	234389	IB01	13790582	13791312	INVDP
IA01	234390	237861	-	-	-	NOTAL
IA01	237862	238139	IB01	4284147	4284424	DUP
IA01	238140	253016	-	-	-	NOTAL
IA01	253017	253962	IB01	21172491	21173435	DUP
IA01	253963	256061	-	-	-	NOTAL
IA01	256062	256525	IB01	4650398	4650856	DUP
IA01	256526	263790	-	-	-	NOTAL
IA01	263791	264729	IB01	21172493	21173435	DUP
IA01	264730	279728	-	-	-	NOTAL
IA01	279729	281794	IB01	20965418	20967476	DUP
IA01	280174	281794	IB01	573131	574751	INV
IA01	280179	281119	IB01	281480	282422	INVDP
IA01	280179	281119	IB01	567297	568240	INVDP
IA01	281795	297715	-	-	-	NOTAL
IA01	297716	298077	IB01	10102402	10102765	DUP
IA01	298078	298671	-	-	-	NOTAL
IA01	298672	299755	IB01	16212244	16213330	DUP
IA01	299756	306536	-	-	-	NOTAL
IA01	306537	307934	IB01	15337986	15339384	DUP
IA01	307935	310844	-	-	-	NOTAL
IA01	310845	311784	IB01	16825004	16825944	TRANS
IA01	311785	315237	-	-	-	NOTAL
IA01	315238	316444	IB01	11442974	11444178	INVDP
IA01	316445	317607	-	-	-	NOTAL
IA01	317608	318348	IB01	7788510	7789250	DUP
IA01	318349	342779	-	-	-	NOTAL
IA01	342780	347337	IB01	12915483	12920032	DUP
IA01	342782	344231	IB01	2488146	2489600	INVDP
IA01	342782	344804	IB01	1424910	1426924	INVDP
IA01	342782	345548	IB01	1894240	1896971	INVDP
IA01	342782	347337	IB01	1468661	1473080	DUP
IA01	342782	347337	IB01	11794173	11798726	DUP
IA01	342782	347337	IB01	2196262	2200825	INVDP
IA01	342782	347337	IB01	1312177	1316733	SYN
IA01	342782	349522	IB01	11029066	11037221	DUP
IA01	343132	345107	IB01	1309284	1311272	DUP
IA01	343649	344645	IB01	1320424	1321420	DUP
IA01	347341	349885	IB01	1537631	1540171	DUP
IA01	348085	349898	IB01	1889160	1890971	INVDP
IA01	348353	349715	IB01	865413	866773	DUP
IA01	348497	349523	IB01	18343702	18344728	DUP
IA01	349899	362248	-	-	-	NOTAL
IA01	362249	363496	IB01	1518906	1520151	INVDP
IA01	363497	378890	-	-	-	NOTAL
IA01	378891	379168	IB01	4284147	4284424	INVDP
IA01	379169	385489	-	-	-	NOTAL
IA01	385490	386232	IB01	10512651	10513396	DUP
IA01	386233	387393	-	-	-	NOTAL
IA01	387394	388660	IB01	13789864	13791127	INVDP
IA01	388661	410346	-	-	-	NOTAL
IA01	410347	411083	IB01	9111053	9111787	INVTR
IA01	411084	415553	-	-	-	NOTAL
IA01	415554	417196	IB01	1525274	1526902	INVDP
IA01	417197	419127	-	-	-	NOTAL
IA01	419128	420986	IB01	8628845	8630706	INVDP
IA01	420985	424891	IB01	12917488	12921391	TRANS
IA01	424892	435626	-	-	-	NOTAL
IA01	435627	437749	IB01	14450203	14452339	INVDP
IA01	437750	442549	-	-	-	NOTAL
IA01	442550	443510	IB01	21172492	21173458	INVDP
IA01	443511	461790	-	-	-	NOTAL
IA01	461791	465953	IB01	2385378	2389550	INVDP
IA01	465954	504968	-	-	-	NOTAL
IA01	504969	505479	IB01	2637321	2637832	TRANS
IA01	505480	539714	-	-	-	NOTAL
IA01	539715	540541	IB01	2396141	2396969	INVTR
IA01	540542	544984	-	-	-	NOTAL
IA01	544985	563816	IB01	2345913	2370302	INVTR
IA01	552889	553419	IB01	2344671	2345219	INVDP
IA01	552889	563209	IB01	2364182	2373829	INVDP
IA01	552889	565537	IB01	2373280	2384794	INVDP
IA01	552889	572105	IB01	2367389	2384794	INVTR
IA01	557079	561079	IB01	2744622	2749199	INVDP
IA01	557079	561821	IB01	2690372	2695107	DUP
IA01	557079	562400	IB01	2563111	2573704	INVDP
IA01	557079	563816	IB01	2385493	2392232	INVDP
IA01	557089	558413	IB01	2639348	2640669	DUP
IA01	557089	560685	IB01	2650833	2654422	DUP
IA01	557528	561079	IB01	2533704	2538236	INVDP
IA01	557926	563602	IB01	1811017	1816669	DUP
IA01	558398	562400	IB01	2802663	2806632	INVDP
IA01	558493	563420	IB01	2584226	2588996	DUP
IA01	559222	563763	IB01	2772878	2777420	INVDP
IA01	560269	561822	IB01	2607696	2609249	DUP
IA01	560975	563825	IB01	2654418	2657269	DUP
IA01	561806	563684	IB01	2702293	2704173	DUP
IA01	561806	563828	IB01	2616562	2618543	DUP
IA01	565154	565521	IB01	2676399	2676765	DUP
IA01	565156	565537	IB01	2395263	2395651	INVDP
IA01	572105	572613	IB01	713374	713882	INVTR
IA01	572614	600057	-	-	-	NOTAL
IA01	600058	603499	IB01	16209898	16213330	DUP
IA01	603500	603502	-	-	-	NOTAL
IA01	603503	605091	IB01	14447555	14449140	INVDP
IA01	605092	606849	-	-	-	NOTAL
IA01	606850	608036	IB01	15366454	15367638	DUP
IA01	608037	608046	-	-	-	NOTAL
IA01	608047	611677	IB01	16209922	16213548	DUP
IA01	611678	614480	-	-	-	NOTAL
IA01	614481	616681	IB01	15365868	15368070	TRANS
IA01	616681	617120	IB01	7788510	7788950	INVDP
IA01	617121	647595	-	-	-	NOTAL
IA01	647596	649074	IB01	7383904	7385391	INVDP
IA01	649075	654522	-	-	-	NOTAL
IA01	654523	655487	IB01	4830220	4831191	DUP
IA01	655488	676001	-	-	-	NOTAL
IA01	676002	676955	IB01	1126365	1127312	INVDP
IA01	676956	677567	-	-	-	NOTAL
IA01	677568	678521	IB01	16323444	16324386	DUP
IA01	678522	711308	-	-	-	NOTAL
IA01	711309	713395	IB01	14450222	14452314	INVDP
IA01	713396	720271	-	-	-	NOTAL
IA01	720272	723362	IB01	5208114	5211201	INVTR
IA01	723363	739773	-	-	-	NOTAL
IA01	739774	740740	IB01	14444896	14445864	DUP
IA01	740741	741406	-	-	-	NOTAL
IA01	741407	742126	IB01	1327882	1328601	SYN
IA01	742127	743687	-	-	-	NOTAL
IA01	743688	744790	IB01	14447571	14448667	DUP
IA01	744791	747163	-	-	-	NOTAL
IA01	747164	748719	IB01	1940687	1942250	DUP
IA01	748720	758891	-	-	-	NOTAL
IA01	758892	759616	IB01	2390804	2391528	INVDP
IA01	759617	780512	-	-	-	NOTAL
IA01	780513	782331	IB01	2385378	2387196	DUP
IA01	782332	785550	-	-	-	NOTAL
IA01	785551	787040	IB01	2351143	2352655	DUP
IA01	787041	816622	-	-	-	NOTAL
IA01	816623	817316	IB01	2386150	2386844	DUP
IA01	817317	829005	-	-	-	NOTAL
IA01	829006	829522	IB01	2535049	2535565	DUP
IA01	829519	831597	IB01	2390165	2392246	DUP
IA01	830252	831648	IB01	2747866	2749271	TRANS
IA01	831649	859821	-	-	-	NOTAL
IA01	859822	861279	IB01	2390762	2392225	DUP
IA01	861280	863983	-	-	-	NOTAL
IA01	863984	864561	IB01	7788510	7789088	DUP
IA01	864562	865505	IB01	10088298	10089242	INVDP
IA01	865506	867432	-	-	-	NOTAL
IA01	867433	868694	IB01	7380637	7381889	DUP
IA01	868695	869143	-	-	-	NOTAL
IA01	869144	872124	IB01	16210354	16213330	INVDP
IA01	871181	872567	IB01	15366678	15368070	INVDP
IA01	872568	874033	IB01	10598543	10600000	INVDP
IA01	874034	876820	-	-	-	NOTAL
IA01	876821	879083	IB01	16211292	16213548	INVDP
IA01	879084	879114	-	-	-	NOTAL
IA01	879115	880453	IB01	3755800	3757130	INVDP
IA01	880454	896062	-	-	-	NOTAL
IA01	896063	897425	IB01	2572409	2573776	TRANS
IA01	897426	922611	-	-	-	NOTAL
IA01	922612	924103	IB01	2368826	2370316	DUP
IA01	924104	936136	-	-	-	NOTAL
IA01	936137	941997	IB01	1943194	1949052	DUP
IA01	941998	962702	-	-	-	NOTAL
IA01	962703	963111	IB01	306660	307068	INVDP
IA01	963112	968881	-	-	-	NOTAL
IA01	968882	969984	IB01	8873291	8874385	DUP
IA01	969985	972867	-	-	-	NOTAL
IA01	972868	974449	IB01	2386511	2388120	DUP
IA01	974450	1001982	-	-	-	NOTAL
IA01	1001983	1002949	IB01	1328075	1329043	SYN
IA01	1001983	1004050	IB01	7378204	7380265	DUP
IA01	1003921	1009736	IB01	16209912	16215759	INVDP
IA01	1009737	1017292	-	-	-	NOTAL
IA01	1017293	1023224	IB01	2611292	2617212	INVTR
IA01	1023225	1027827	-	-	-	NOTAL
IA01	1027828	1030659	IB01	2642540	2645369	INVDP
IA01	1030660	1043330	-	-	-	NOTAL
IA01	1043331	1048782	IB01	2386795	2392246	DUP
IA01	1048783	1048857	-	-	-	NOTAL
IA01	1048858	1055848	IB01	20540919	20548041	TRANS
IA01	1052422	1055686	IB01	16175023	16178291	INVDP
IA01	1055849	1055997	-	-	-	NOTAL
IA01	1055998	1056881	IB01	2386782	2387665	DUP
IA01	1056882	1065036	-	-	-	NOTAL
IA01	1065037	1071222	IB01	9773294	9779457	DUP
IA01	1071223	1071272	-	-	-	NOTAL
IA01	1071273	1072213	IB01	10101803	10102747	INVDP
IA01	1072214	1077851	-	-	-	NOTAL
IA01	1077852	1078806	IB01	4038017	4038978	INVDP
IA01	1078807	1112157	-	-	-	NOTAL
IA01	1112158	1113096	IB01	7384422	7385366	DUP
IA01	1113097	1118380	-	-	-	NOTAL
IA01	1118381	1119963	IB01	10081125	10082715	INVDP
IA01	1119964	1128603	-	-	-	NOTAL
IA01	1128604	1130622	IB01	262236	264257	INVDP
IA01	1130478	1133969	IB01	15362532	15366016	INVTR
IA01	1131243	1134359	IB01	7380762	7383876	DUP
IA01	1134171	1136293	IB01	14450210	14452342	DUP
IA01	1136294	1139656	-	-	-	NOTAL
IA01	1139657	1140620	IB01	7377783	7378752	DUP
IA01	1140621	1145483	-	-	-	NOTAL
IA01	1145484	1147599	IB01	14450203	14452325	DUP
IA01	1147600	1147856	-	-	-	NOTAL
IA01	1147857	1148770	IB01	7140063	7140972	INVDP
IA01	1148771	1181651	-	-	-	NOTAL
IA01	1181652	1183060	IB01	7788042	7789454	INVDP
IA01	1183061	1189130	-	-	-	NOTAL
IA01	1189131	1189915	IB01	21172493	21173280	INVDP
IA01	1189916	1221488	-	-	-	NOTAL
IA01	1221489	1222427	IB01	7384422	7385366	DUP
IA01	1222428	1228255	-	-	-	NOTAL
IA01	1228256	1236471	IB01	16209903	16218216	INVTR
IA01	1236472	1242514	-	-	-	NOTAL
IA01	1242515	1244528	IB01	262236	264257	INVDP
IA01	1244529	1244530	-	-	-	NOTAL
IA01	1244531	1250602	IB01	1943378	1949464	DUP
IA01	1250603	1253553	-	-	-	NOTAL
IA01	1253554	1254517	IB01	10208952	10209917	INVDP
IA01	1254518	1254753	-	-	-	NOTAL
IA01	1254754	1255662	IB01	10208978	10209883	INVDP
IA01	1255663	1286256	-	-	-	NOTAL
IA01	1286257	1288242	IB01	542198	544189	DUP
IA01	1288243	1293384	-	-	-	NOTAL
IA01	1293385	1294330	IB01	15367129	15368077	DUP
IA01	1294331	1325888	-	-	-	NOTAL
IA01	1325889	1326827	IB01	7384422	7385366	DUP
IA01	1326828	1332809	-	-	-	NOTAL
IA01	1332810	1334698	IB01	13532559	13534450	INVDP
IA01	1334699	1337585	-	-	-	NOTAL
IA01	1337586	1341014	IB01	16209903	16213330	INVDP
IA01	1341008	1341901	IB01	21172539	21173435	DUP
IA01	1341902	1344655	-	-	-	NOTAL
IA01	1344656	1346548	IB01	7377783	7379675	DUP
IA01	1346549	1346940	-	-	-	NOTAL
IA01	1346941	1347447	IB01	378930	379437	TRANS
IA01	1347448	1479370	-	-	-	NOTAL
IA01	1479371	1481252	IB01	7377783	7379664	DUP
IA01	1481253	1482752	-	-	-	NOTAL
IA01	1482753	1484395	IB01	259703	261344	INVDP
IA01	1484396	1486429	-	-	-	NOTAL
IA01	1486430	1487819	IB01	3198098	3199488	DUP
IA01	1487820	1502924	-	-	-	NOTAL
IA01	1502925	1508717	IB01	9098347	9104143	INVTR
IA01	1505686	1508717	IB01	1471418	1474448	SYN
IA01	1508718	1579861	-	-	-	NOTAL
IA01	1579862	1581336	IB01	1316619	1318085	DUP
IA01	1579862	1581345	IB01	11798612	11800094	TRANS
IA01	1581346	1765857	-	-	-	NOTAL
IA01	1765858	1766994	IB01	10208966	10210104	DUP
IA01	1766995	1773086	-	-	-	NOTAL
IA01	1773087	1773925	IB01	4830236	4831076	DUP
IA01	1773926	1784871	-	-	-	NOTAL
IA01	1784872	1790431	IB01	1769893	1775462	INVDP
IA01	1790432	1791385	IB01	1776143	1777095	INVDP
IA01	1791386	1793377	IB01	1775104	1777095	INVDP
IA01	1793378	1799045	-	-	-	NOTAL
IA01	1799046	1800610	IB01	10505162	10506734	DUP
IA01	1800611	1805947	-	-	-	NOTAL
IA01	1805948	1806889	IB01	10081123	10082069	DUP
IA01	1806890	1808055	-	-	-	NOTAL
IA01	1808056	1816832	IB01	1769868	1775013	INVDP
IA01	1816833	1833741	-	-	-	NOTAL
IA01	1833742	1834681	IB01	21172492	21173435	DUP
IA01	1834682	1840108	-	-	-	NOTAL
IA01	1840109	1841564	IB01	7383904	7385366	DUP
IA01	1841565	1841829	-	-	-	NOTAL
IA01	1841830	1859205	IB01	1767767	1777019	INVDP
IA01	1859206	1862637	IB01	16209910	16213330	DUP
IA01	1862638	1865659	-	-	-	NOTAL
IA01	1865660	1867594	IB01	4505537	4507470	INVDP
IA01	1867592	1870156	IB01	1768852	1771419	INVDP
IA01	1870157	1879889	IB01	1767767	1772409	INVDP
IA01	1879888	1880828	IB01	10101802	10102746	DUP
IA01	1880829	1885996	-	-	-	NOTAL
IA01	1885997	1887819	IB01	10081125	10082953	INVDP
IA01	1887820	1888080	-	-	-	NOTAL
IA01	1888081	1896221	IB01	1766926	1774024	INVDP
IA01	1896222	1897885	-	-	-	NOTAL
IA01	1897886	1899133	IB01	1767241	1768492	INVDP
IA01	1899128	2075377	IB01	1518906	1755724	INV
IA01	1910284	1913262	IB01	1788307	1791280	INVDP
IA01	1931233	1932253	IB01	1757927	1758946	INVDP
IA01	1934811	1935836	IB01	1796209	1797230	INVDP
IA01	1942841	1943348	IB01	321935	322441	DUP
IA01	2075378	2108117	-	-	-	NOTAL
IA01	2108118	2109070	IB01	14444896	14445854	DUP
IA01	2109071	2114387	-	-	-	NOTAL
IA01	2114388	2115973	IB01	7787875	7789472	DUP
IA01	2115974	2119755	-	-	-	NOTAL
IA01	2119756	2120698	IB01	573808	574751	INVDP
IA01	2120699	2127209	-	-	-	NOTAL
IA01	2127210	2128609	IB01	10599187	10600575	DUP
IA01	2127645	2129307	IB01	14450682	14452342	INVDP
IA01	2129308	2129502	-	-	-	NOTAL
IA01	2129503	2130250	IB01	16212065	16212813	DUP
IA01	2130208	2134997	IB01	10595230	10600024	DUP
IA01	2134998	2138419	IB01	16209910	16213330	DUP
IA01	2138420	2141476	-	-	-	NOTAL
IA01	2141477	2143380	IB01	4505536	4507440	INVDP
IA01	2143379	2143932	IB01	10101804	10102357	INVDP
IA01	2143933	2150560	-	-	-	NOTAL
IA01	2150561	2151948	IB01	4505543	4506933	DUP
IA01	2151949	2154712	-	-	-	NOTAL
IA01	2154713	2155654	IB01	13716490	13717431	INVDP
IA01	2155655	2166011	-	-	-	NOTAL
IA01	2166012	2166766	IB01	13533060	13533818	DUP
IA01	2166767	2175041	-	-	-	NOTAL
IA01	2175042	2177484	IB01	7786707	7789149	INVDP
IA01	2177485	2180414	IB01	17554315	17557234	INVDP
IA01	2178636	2180546	IB01	1943215	1945127	INVDP
IA01	2180547	2180550	-	-	-	NOTAL
IA01	2180551	2182570	IB01	10598555	10600575	DUP
IA01	2181607	2182925	IB01	14451021	14452342	INVDP
IA01	2182926	2208528	-	-	-	NOTAL
IA01	2208529	2209482	IB01	549301	550263	DUP
IA01	2209483	2215566	-	-	-	NOTAL
IA01	2215567	2216519	IB01	10081108	10082069	DUP
IA01	2216520	2237241	-	-	-	NOTAL
IA01	2237242	2238824	IB01	10081125	10082715	INVDP
IA01	2238825	2256114	-	-	-	NOTAL
IA01	2256115	2257700	IB01	10081125	10082715	DUP
IA01	2257701	2263149	-	-	-	NOTAL
IA01	2263150	2264089	IB01	21172493	21173435	INVDP
IA01	2264090	2284342	-	-	-	NOTAL
IA01	2284343	2285798	IB01	7383904	7385364	INVDP
IA01	2285799	2286987	-	-	-	NOTAL
IA01	2286988	2288907	IB01	7383895	7385811	INVDP
IA01	2287299	2290385	IB01	8904365	8907442	INVDP
IA01	2287301	2290638	IB01	17556802	17560102	INVDP
IA01	2290639	2291356	-	-	-	NOTAL
IA01	2291357	2295219	IB01	10596716	10600575	DUP
IA01	2295220	2304201	-	-	-	NOTAL
IA01	2304202	2305143	IB01	10088298	10089242	DUP
IA01	2305144	2323589	-	-	-	NOTAL
IA01	2323590	2324542	IB01	7788510	7789470	INVDP
IA01	2324543	2333566	-	-	-	NOTAL
IA01	2333567	2355292	IB01	1767118	1778344	DUP
IA01	2355293	2355992	-	-	-	NOTAL
IA01	2355993	2375042	IB01	1767764	1775296	DUP
IA01	2375043	2375078	-	-	-	NOTAL
IA01	2375079	2389574	IB01	1759365	1773851	SYN
IA01	2389370	2424766	IB01	1758032	1776738	TRANS
IA01	2424767	2425026	-	-	-	NOTAL
IA01	2425027	2426484	IB01	7383904	7385366	INVDP
IA01	2426485	2431999	-	-	-	NOTAL
IA01	2432000	2432939	IB01	7377783	7378727	INVDP
IA01	2432940	2439867	IB01	1767360	1774294	SYN
IA01	2435930	2449854	IB01	1758902	1777516	DUP
IA01	2435930	2451917	IB01	1758902	1776993	DUP
IA01	2439197	2449854	IB01	1799058	1809688	SYN
IA01	2439518	2443340	IB01	1790728	1794542	DUP
IA01	2451918	2453179	-	-	-	NOTAL
IA01	2453180	2453876	IB01	1761394	1762090	DUP
IA01	2453877	2453926	-	-	-	NOTAL
IA01	2453927	2454400	IB01	1776148	1776622	DUP
IA01	2454401	2454663	-	-	-	NOTAL
IA01	2454664	2456112	IB01	7383904	7385366	INVDP
IA01	2456113	2461549	-	-	-	NOTAL
IA01	2461550	2462488	IB01	7788510	7789454	INVDP
IA01	2462489	2462980	-	-	-	NOTAL
IA01	2462981	2464299	IB01	1770991	1772309	DUP
IA01	2464300	2466347	-	-	-	NOTAL
IA01	2466348	2467368	IB01	1767118	1768142	DUP
IA01	2467369	2467718	-	-	-	NOTAL
IA01	2467719	2471946	IB01	1743204	1747425	DUP
IA01	2471947	2472969	IB01	1770243	1771267	DUP
IA01	2472970	2475520	-	-	-	NOTAL
IA01	2475521	2476542	IB01	1767118	1768142	DUP
IA01	2476543	2479093	-	-	-	NOTAL
IA01	2479094	2480115	IB01	1767118	1768142	DUP
IA01	2480116	2482666	-	-	-	NOTAL
IA01	2482667	2486235	IB01	1767118	1770747	DUP
IA01	2486236	2486857	-	-	-	NOTAL
IA01	2486858	2487362	IB01	2214120	2214624	DUP
IA01	2486859	2487399	IB01	775925	776459	INVDP
IA01	2487400	2518959	-	-	-	NOTAL
IA01	2518960	2524744	IB01	18336757	18342536	INVDP
IA01	2524745	2546955	-	-	-	NOTAL
IA01	2546956	2547458	IB01	23808714	23809216	TRANS
IA01	2547459	2585980	-	-	-	NOTAL
IA01	2585981	2586924	IB01	7384418	7385366	DUP
IA01	2586925	2592427	-	-	-	NOTAL
IA01	2592428	2593914	IB01	542200	543693	INVDP
IA01	2593915	2597623	-	-	-	NOTAL
IA01	2597624	2598568	IB01	11272440	11273381	INVDP
IA01	2598569	2605605	-	-	-	NOTAL
IA01	2605606	2606624	IB01	7384346	7385365	DUP
IA01	2606625	2614921	-	-	-	NOTAL
IA01	2614922	2615844	IB01	22887283	22888207	TRANS
IA01	2615845	2640869	-	-	-	NOTAL
IA01	2640870	2643242	IB01	8630149	8632518	INVDP
IA01	2640871	2641280	IB01	1474378	1474785	DUP
IA01	2640871	2641659	IB01	1930328	1931112	SYN
IA01	2640871	2643029	IB01	15830836	15832990	INVDP
IA01	2640871	2643242	IB01	6211624	6213998	DUP
IA01	2640871	2643242	IB01	12913811	12916179	DUP
IA01	2640871	2643242	IB01	1426231	1428598	INVDP
IA01	2640871	2643242	IB01	2200131	2202485	INVDP
IA01	2640871	2643242	IB01	12674962	12677319	INVDP
IA01	2640871	2643244	IB01	12921330	12923694	DUP
IA01	2640886	2642610	IB01	1097464	1099199	DUP
IA01	2640901	2643242	IB01	19421549	19423869	DUP
IA01	2643245	2645628	-	-	-	NOTAL
IA01	2645629	2646420	IB01	9509950	9510740	DUP
IA01	2646421	2650902	-	-	-	NOTAL
IA01	2650903	2651798	IB01	7051048	7051940	TRANS
IA01	2651799	2669405	-	-	-	NOTAL
IA01	2669406	2670436	IB01	4650398	4651436	INVDP
IA01	2670437	2684779	-	-	-	NOTAL
IA01	2684780	2685739	IB01	1941292	1942253	SYN
IA01	2685740	2688228	-	-	-	NOTAL
IA01	2688229	2688970	IB01	16631947	16632687	DUP
IA01	2688246	2689143	IB01	17769517	17770410	DUP
IA01	2689144	2694165	-	-	-	NOTAL
IA01	2694166	2694670	IB01	815692	816197	INVTR
IA01	2694671	2697025	-	-	-	NOTAL
IA01	2697026	2697921	IB01	24534907	24535787	INVTR
IA01	2697028	2697610	IB01	22005982	22006563	INVDP
IA01	2697922	2703829	-	-	-	NOTAL
IA01	2703830	2704778	IB01	12386480	12387425	DUP
IA01	2704779	2706045	-	-	-	NOTAL
IA01	2706046	2706973	IB01	11272447	11273381	DUP
IA01	2706974	2714246	-	-	-	NOTAL
IA01	2714247	2715512	IB01	13789864	13791127	DUP
IA01	2715513	2716674	-	-	-	NOTAL
IA01	2716675	2717416	IB01	16449816	16450540	INVTR
IA01	2717417	2744634	-	-	-	NOTAL
IA01	2744635	2746351	IB01	11231763	11233484	DUP
IA01	2746352	2752397	-	-	-	NOTAL
IA01	2752398	2753645	IB01	1518906	1520151	DUP
IA01	2753646	2760652	-	-	-	NOTAL
IA01	2760653	2761076	IB01	12799329	12799755	INVDP
IA01	2761077	2770749	-	-	-	NOTAL
IA01	2770750	2771713	IB01	14444897	14445864	INVDP
IA01	2771714	2788330	-	-	-	NOTAL
IA01	2788331	2790240	IB01	10094874	10096778	DUP
IA01	2790241	2793093	-	-	-	NOTAL
IA01	2793094	2796522	IB01	16209910	16213330	INVDP
IA01	2796523	2820421	-	-	-	NOTAL
IA01	2820422	2822302	IB01	7377781	7379662	INVDP
IA01	2822303	2824961	-	-	-	NOTAL
IA01	2824962	2827044	IB01	7377783	7379864	DUP
IA01	2827045	2829560	-	-	-	NOTAL
IA01	2829561	2832986	IB01	16209910	16213330	INVDP
IA01	2832987	2835748	-	-	-	NOTAL
IA01	2835749	2836338	IB01	1126349	1126939	INVDP
IA01	2836339	2838100	-	-	-	NOTAL
IA01	2838101	2843770	IB01	9772278	9777935	INVDP
IA01	2843771	2845521	-	-	-	NOTAL
IA01	2845522	2850758	IB01	9772713	9777935	INVDP
IA01	2850759	2851873	-	-	-	NOTAL
IA01	2851874	2852149	IB01	10593492	10593767	INVDP
IA01	2852149	2854057	IB01	7377782	7379689	DUP
IA01	2854058	2857104	-	-	-	NOTAL
IA01	2857105	2860522	IB01	16209910	16213330	INVDP
IA01	2859136	2861154	IB01	548242	550263	INVDP
IA01	2861155	2861480	-	-	-	NOTAL
IA01	2861481	2864064	IB01	1943196	1945794	SYN
IA01	2864065	2864113	-	-	-	NOTAL
IA01	2864114	2865781	IB01	16211880	16213548	INVDP
IA01	2865782	2865793	-	-	-	NOTAL
IA01	2865794	2867548	IB01	1940743	1942497	DUP
IA01	2866346	2867732	IB01	10094875	10096266	DUP
IA01	2867733	2893311	-	-	-	NOTAL
IA01	2893312	2893994	IB01	5836642	5837323	DUP
IA01	2893995	2901455	-	-	-	NOTAL
IA01	2901456	2902843	IB01	12261486	12262877	INVDP
IA01	2901899	2904880	IB01	1946054	1949031	INVDP
IA01	2904881	2905344	-	-	-	NOTAL
IA01	2905345	2906606	IB01	7380637	7381889	INVDP
IA01	2906607	2908039	-	-	-	NOTAL
IA01	2908040	2909651	IB01	15366454	15368070	DUP
IA01	2908708	2909652	IB01	5349594	5350531	INVDP
IA01	2909653	2910068	-	-	-	NOTAL
IA01	2910069	2911009	IB01	10512447	10513390	INVDP
IA01	2911010	2916233	-	-	-	NOTAL
IA01	2916234	2917810	IB01	14450732	14452314	DUP
IA01	2917811	2922006	-	-	-	NOTAL
IA01	2922007	2922704	IB01	996771	997467	INVDP
IA01	2922007	2923767	IB01	3776401	3778171	INVDP
IA01	2923768	2924707	IB01	4830247	4831191	INVDP
IA01	2924708	2929939	-	-	-	NOTAL
IA01	2929940	2931425	IB01	542200	543693	INVDP
IA01	2931426	2931688	-	-	-	NOTAL
IA01	2931689	2936891	IB01	2192391	2199065	INVTR
IA01	2934482	2935441	IB01	9104748	9105705	INVDP
IA01	2934482	2936675	IB01	8622752	8624935	INVDP
IA01	2934482	2936675	IB01	12667421	12669612	INVDP
IA01	2934482	2936676	IB01	1318059	1320247	DUP
IA01	2936892	2954997	-	-	-	NOTAL
IA01	2954998	2956245	IB01	1518906	1520151	INVDP
IA01	2956246	2977221	-	-	-	NOTAL
IA01	2977222	2977962	IB01	573808	574547	INVDP
IA01	2977963	2979128	-	-	-	NOTAL
IA01	2979129	2980067	IB01	17355551	17356494	INVDP
IA01	2980068	2986253	-	-	-	NOTAL
IA01	2986254	2987676	IB01	542554	543977	INVDP
IA01	2987677	2988644	IB01	21172493	21173457	DUP
IA01	2988645	2989081	-	-	-	NOTAL
IA01	2989082	2989437	IB01	282070	282425	DUP
IA01	2989438	2989889	-	-	-	NOTAL
IA01	2989890	2990532	IB01	12945221	12945863	TRANS
IA01	2989943	2990837	IB01	1592752	1593649	DUP
IA01	2990838	2991384	-	-	-	NOTAL
IA01	2991385	2993399	IB01	542185	544207	DUP
IA01	2993400	2998354	-	-	-	NOTAL
IA01	2998355	2999311	IB01	549303	550265	DUP
IA01	2999312	3004918	-	-	-	NOTAL
IA01	3004919	3005843	IB01	595212	596125	DUP
IA01	3004927	3005777	IB01	22924763	22925611	INVDP
IA01	3005146	3005843	IB01	446155	446837	DUP
IA01	3005844	3008338	-	-	-	NOTAL
IA01	3008339	3009223	IB01	256292	257194	DUP
IA01	3009224	3025905	-	-	-	NOTAL
IA01	3025906	3026845	IB01	16217264	16218207	DUP
IA01	3026846	3030745	-	-	-	NOTAL
IA01	3030746	3031913	IB01	2165865	2167033	INVDP
IA01	3031914	3033401	-	-	-	NOTAL
IA01	3033402	3038919	IB01	16323462	16328968	INVDP
IA01	3038920	3074978	-	-	-	NOTAL
IA01	3074979	3076545	IB01	10505162	10506734	DUP
IA01	3076546	3109078	-	-	-	NOTAL
IA01	3109079	3110760	IB01	548584	550262	INVDP
IA01	3110761	3111715	-	-	-	NOTAL
IA01	3111716	3115366	IB01	16209913	16213548	DUP
IA01	3115367	3118152	-	-	-	NOTAL
IA01	3118153	3120196	IB01	10598543	10600575	DUP
IA01	3120197	3122239	-	-	-	NOTAL
IA01	3122240	3125886	IB01	16209910	16213548	INVDP
IA01	3125887	3126151	-	-	-	NOTAL
IA01	3126152	3127123	IB01	15360897	15361868	DUP
IA01	3127124	3128574	-	-	-	NOTAL
IA01	3128575	3130494	IB01	15363956	15365869	INVDP
IA01	3128653	3134696	IB01	1943445	1949476	DUP
IA01	3134697	3134961	-	-	-	NOTAL
IA01	3134962	3135933	IB01	15360897	15361868	DUP
IA01	3135934	3137462	-	-	-	NOTAL
IA01	3137463	3143071	IB01	1943445	1949052	SYN
IA01	3143072	3153086	-	-	-	NOTAL
IA01	3153087	3162257	IB01	1767240	1776447	INVDP
IA01	3162258	3164146	-	-	-	NOTAL
IA01	3164147	3171353	IB01	1764347	1771552	INVDP
IA01	3171354	3172121	-	-	-	NOTAL
IA01	3172122	3173295	IB01	5827430	5828604	INVDP
IA01	3172547	3173646	IB01	14451245	14452342	INVDP
IA01	3173647	3177995	-	-	-	NOTAL
IA01	3177996	3179934	IB01	7377783	7379722	INVDP
IA01	3179935	3193470	-	-	-	NOTAL
IA01	3193471	3205154	IB01	1764023	1775713	INVDP
IA01	3201763	3228897	IB01	1764745	1778344	INVTR
IA01	3228898	3230134	-	-	-	NOTAL
IA01	3230135	3231025	IB01	1943192	1944081	INVDP
IA01	3230641	3233377	IB01	547532	550271	DUP
IA01	3233378	3265598	-	-	-	NOTAL
IA01	3265599	3266170	IB01	2343603	2344176	TRANS
IA01	3265670	3266175	IB01	1884037	1884543	DUP
IA01	3266176	3288737	-	-	-	NOTAL
IA01	3288738	3289864	IB01	10208977	10210104	INVDP
IA01	3289865	3329339	-	-	-	NOTAL
IA01	3329340	3332761	IB01	16209908	16213330	DUP
IA01	3332762	3332764	-	-	-	NOTAL
IA01	3332765	3334353	IB01	14447555	14449140	INVDP
IA01	3334354	3335774	-	-	-	NOTAL
IA01	3335775	3337714	IB01	7377783	7379722	INVDP
IA01	3337715	3371033	-	-	-	NOTAL
IA01	3371034	3376666	IB01	16323444	16329055	INVDP
IA01	3376667	3395714	-	-	-	NOTAL
IA01	3395715	6155702	IB01	3589231	4831191	INV
IA01	3557484	3558959	IB01	7140068	7141542	INVDP
IA01	3719949	3722027	IB01	15364116	15366205	DUP
IA01	3832441	3833224	IB01	24542400	24543186	DUP
IA01	3832441	3833224	IB01	7461007	7461792	INVDP
IA01	3858067	3859664	IB01	16164894	16166476	DUP
IA01	4291273	4292030	IB01	9354067	9354825	INVDP
IA01	4295504	4301973	IB01	8470580	8477063	DUP
IA01	4341996	4343303	IB01	9345948	9347239	DUP
IA01	4622199	4623364	IB01	12768083	12769245	DUP
IA01	4622214	4623390	IB01	12852990	12854155	INVDP
IA01	4703644	4704438	IB01	16798823	16799622	INVDP
IA01	4744623	4745793	IB01	9096116	9097286	DUP
IA01	4744623	4745793	IB01	11793699	11794868	INVDP
IA01	4744623	4745879	IB01	6215185	6216438	INVDP
IA01	4744623	4746005	IB01	2488906	2490286	DUP
IA01	4744623	4746203	IB01	1311292	1312872	INVDP
IA01	4744623	4746908	IB01	5186793	5189006	INVDP
IA01	4744623	4746908	IB01	5194260	5196474	INVDP
IA01	4744628	4746108	IB01	1467871	1469350	INVDP
IA01	4744629	4746109	IB01	1896296	1897763	DUP
IA01	4744629	4746908	IB01	1097530	1099805	INVDP
IA01	4744650	4746908	IB01	1333107	1335368	INVDP
IA01	4744663	4745793	IB01	11801155	11802284	INVDP
IA01	4744836	4746908	IB01	15823382	15825455	DUP
IA01	4745050	4746109	IB01	1474848	1475908	INVDP
IA01	4745157	4746908	IB01	1307449	1309140	INVDP
IA01	4746275	4746908	IB01	1933884	1934518	INVDP
IA01	4980010	4986494	IB01	8625049	8631390	INVDP
IA01	4981595	4985796	IB01	1099894	1104093	DUP
IA01	5045006	5046530	IB01	7448234	7449762	INVDP
IA01	5129430	5134914	IB01	7380762	7385811	DUP
IA01	5180889	5189165	IB01	18018670	18026845	DUP
IA01	5507718	5510672	IB01	7615940	7618886	INVDP
IA01	5507918	5510694	IB01	20965835	20968599	INVDP
IA01	5511653	5513112	IB01	23230326	23231788	INVDP
IA01	5553944	5555209	IB01	287456	288716	INVDP
IA01	5555572	5558462	IB01	5206511	5209390	INVDP
IA01	5816024	5816562	IB01	2868277	2868818	DUP
IA01	6155703	6185060	-	-	-	NOTAL
IA01	6185061	6199371	IB01	4869997	4884940	SYN
IA01	6199372	6204191	-	-	-	NOTAL
IA01	6204192	6205271	IB01	35067901	35068975	INVDP
IA01	6205272	6205679	-	-	-	NOTAL
IA01	6205680	6283994	IB01	4884934	4943722	INV
IA01	6232972	6235114	IB01	8902226	8904364	DUP
IA01	6258353	6258730	IB01	4851472	4851852	INVDP
IA01	6283995	6284237	-	-	-	NOTAL
IA01	6284238	6285709	IB01	7383904	7385383	INVDP
IA01	6285710	6288001	-	-	-	NOTAL
IA01	6288002	6288932	IB01	3870939	3871870	INVDP
IA01	6288933	6292992	-	-	-	NOTAL
IA01	6292993	6296316	IB01	4944079	4947340	SYN
IA01	6296317	6296596	-	-	-	NOTAL
IA01	6296597	6303164	IB01	4974120	4980812	SYN
IA01	6302338	6303298	IB01	3484909	3485867	INVDP
IA01	6303299	6304957	-	-	-	NOTAL
IA01	6304958	6334760	IB01	4982519	5011543	SYN
IA01	6334761	6334961	-	-	-	NOTAL
IA01	6334962	6335622	IB01	5011802	5012462	SYN
IA01	6335623	6335863	-	-	-	NOTAL
IA01	6335864	6336809	IB01	1126365	1127318	INVDP
IA01	6336810	6342275	-	-	-	NOTAL
IA01	6342276	6343857	IB01	10081125	10082712	INVDP
IA01	6343858	6344116	-	-	-	NOTAL
IA01	6344117	6347035	IB01	10825827	10828743	INVDP
IA01	6347036	6347568	-	-	-	NOTAL
IA01	6347569	6356003	IB01	5012458	5018111	SYN
IA01	6356004	6382778	-	-	-	NOTAL
IA01	6382779	6383549	IB01	2079580	2080348	DUP
IA01	6383550	6385205	-	-	-	NOTAL
IA01	6385206	6390182	IB01	9773067	9778029	DUP
IA01	6390183	6391630	-	-	-	NOTAL
IA01	6391631	6392803	IB01	2165858	2167028	DUP
IA01	6392804	6398136	-	-	-	NOTAL
IA01	6398137	6426302	IB01	5022551	5036714	SYN
IA01	6426303	6427750	-	-	-	NOTAL
IA01	6427751	6429162	IB01	10101326	10102741	INVDP
IA01	6429163	6431643	-	-	-	NOTAL
IA01	6431644	6432771	IB01	14447555	14448675	INVDP
IA01	6432772	6435993	-	-	-	NOTAL
IA01	6435994	6458699	IB01	5038387	5057645	SYN
IA01	6456697	6458536	IB01	23282663	23284465	INVDP
IA01	6458700	6459094	-	-	-	NOTAL
IA01	6459095	6461474	IB01	10598197	10600574	INVDP
IA01	6461215	6463146	IB01	1943194	1945127	DUP
IA01	6463147	6463863	-	-	-	NOTAL
IA01	6463864	6466356	IB01	16211059	16213548	INVDP
IA01	6466357	6479458	-	-	-	NOTAL
IA01	6479459	6480550	IB01	35067901	35069000	INVDP
IA01	6480551	6482845	-	-	-	NOTAL
IA01	6482846	6484002	IB01	5203367	5204517	DUP
IA01	6484003	6484184	-	-	-	NOTAL
IA01	6484185	6484770	IB01	4028366	4028953	INVDP
IA01	6484771	6485085	-	-	-	NOTAL
IA01	6485086	6521265	IB01	5059079	5070124	SYN
IA01	6485362	6486238	IB01	23271857	23272732	INVDP
IA01	6521266	6522060	-	-	-	NOTAL
IA01	6522061	6523023	IB01	21172493	21173461	DUP
IA01	6523024	6529123	-	-	-	NOTAL
IA01	6529124	6529932	IB01	4830379	4831191	INVDP
IA01	6529933	6530888	IB01	16217246	16218206	INVDP
IA01	6530889	6532712	-	-	-	NOTAL
IA01	6532713	6533821	IB01	14447571	14448678	DUP
IA01	6533822	6536144	-	-	-	NOTAL
IA01	6536145	6537647	IB01	7787961	7789472	DUP
IA01	6537648	6538290	-	-	-	NOTAL
IA01	6538291	6552144	IB01	5070906	5084761	SYN
IA01	6552145	6552393	-	-	-	NOTAL
IA01	6552394	6553951	IB01	1940687	1942250	INVDP
IA01	6553952	6559381	-	-	-	NOTAL
IA01	6559382	6560334	IB01	3198098	3199055	INVDP
IA01	6560335	6562349	-	-	-	NOTAL
IA01	6562350	6584959	IB01	5086370	5108766	SYN
IA01	6584960	6584960	-	-	-	NOTAL
IA01	6584961	6586345	IB01	255807	257194	INVDP
IA01	6586128	6587366	IB01	14445968	14447222	DUP
IA01	6587337	6591230	IB01	1943551	1947432	DUP
IA01	6591230	6592958	IB01	5833779	5835498	DUP
IA01	6592947	6605992	IB01	5108760	5120938	SYN
IA01	6605993	6606260	-	-	-	NOTAL
IA01	6606261	6607830	IB01	7787868	7789449	INVDP
IA01	6607831	6613244	-	-	-	NOTAL
IA01	6613245	6614189	IB01	21172492	21173438	INVDP
IA01	6614189	6650128	IB01	5120934	5146256	SYN
IA01	6650129	6655610	IB01	10595223	10600572	INVDP
IA01	6652988	6655814	IB01	7380762	7383586	DUP
IA01	6655811	6658412	IB01	7787222	7789825	DUP
IA01	6657090	6657709	IB01	7004522	7005137	INVDP
IA01	6657100	6658485	IB01	4829802	4831191	INVDP
IA01	6658486	6677102	IB01	5146250	5165100	SYN
IA01	6677103	6677105	-	-	-	NOTAL
IA01	6677106	6679015	IB01	13532540	13534452	INVDP
IA01	6679016	6683877	-	-	-	NOTAL
IA01	6683878	6702420	IB01	5166071	5184776	SYN
IA01	6702421	6704665	-	-	-	NOTAL
IA01	6704666	6710405	IB01	5196863	5203131	SYN
IA01	6710401	6738763	IB01	5211499	5234128	SYN
IA01	6738764	6739635	IB01	33765164	33766039	INVDP
IA01	6739636	6739839	-	-	-	NOTAL
IA01	6739840	6740549	IB01	8275388	8276101	INVDP
IA01	6739840	6743488	IB01	31587490	31591138	INVDP
IA01	6739851	6740549	IB01	12523340	12524037	INVDP
IA01	6743488	6755715	IB01	5234123	5246334	SYN
IA01	6755716	6757111	IB01	22291461	22292851	INVDP
IA01	6755719	6763815	IB01	10592382	10600574	DUP
IA01	6763816	6793588	IB01	5246330	5275211	SYN
IA01	6793589	6793675	-	-	-	NOTAL
IA01	6793676	6795466	IB01	5277667	5279450	SYN
IA01	6795467	6797305	-	-	-	NOTAL
IA01	6797306	6798738	IB01	5275775	5277374	TRANS
IA01	6798739	6799770	-	-	-	NOTAL
IA01	6799771	6800866	IB01	16497814	16498902	INVTR
IA01	6800867	6801060	-	-	-	NOTAL
IA01	6801061	6802831	IB01	5279628	5281358	SYN
IA01	6802832	6803611	-	-	-	NOTAL
IA01	6803612	6809051	IB01	5281363	5286788	INV
IA01	6809052	6818481	-	-	-	NOTAL
IA01	6818482	6831124	IB01	5286783	5297882	SYN
IA01	6830157	6831125	IB01	5297906	5298873	DUP
IA01	6831118	6834322	IB01	5299477	5302530	SYN
IA01	6834279	6837551	IB01	5307594	5310846	SYN
IA01	6837552	6841768	-	-	-	NOTAL
IA01	6841769	6844794	IB01	5312987	5315574	SYN
IA01	6844795	6846009	-	-	-	NOTAL
IA01	6846010	6848119	IB01	5319210	5321302	SYN
IA01	6847816	6851444	IB01	11018874	11023141	DUP
IA01	6849910	6850918	IB01	5321985	5322987	SYN
IA01	6851445	6859874	-	-	-	NOTAL
IA01	6859875	6869385	IB01	5332343	5342366	SYN
IA01	6869386	6871993	IB01	29694082	29696731	INVDP
IA01	6871994	6872330	-	-	-	NOTAL
IA01	6872331	6873889	IB01	10505162	10506725	DUP
IA01	6873890	6879355	-	-	-	NOTAL
IA01	6879356	6880296	IB01	21172493	21173435	INVDP
IA01	6880297	6880299	-	-	-	NOTAL
IA01	6880300	6884725	IB01	29689423	29693708	INVDP
IA01	6884726	6893180	IB01	5342364	5349593	SYN
IA01	6893177	6907287	IB01	5358028	5372040	SYN
IA01	6900282	6906502	IB01	5367684	5373885	DUP
IA01	6907288	6907363	-	-	-	NOTAL
IA01	6907364	6914191	IB01	5374747	5406249	SYN
IA01	6914192	6914708	-	-	-	NOTAL
IA01	6914709	6915799	IB01	7781676	7782766	DUP
IA01	6914925	6916099	IB01	5827430	5828605	DUP
IA01	6916099	6991688	IB01	5406762	5454125	SYN
IA01	6991689	7008600	-	-	-	NOTAL
IA01	7008601	7009944	IB01	34391118	34392463	INVDP
IA01	7009945	7014902	-	-	-	NOTAL
IA01	7014903	7016053	IB01	34391313	34392463	INVDP
IA01	7016054	7020615	-	-	-	NOTAL
IA01	7020616	7035306	IB01	5454129	5465678	SYN
IA01	7035307	7036630	-	-	-	NOTAL
IA01	7036631	7038465	IB01	5466846	5468679	SYN
IA01	7038466	7038650	-	-	-	NOTAL
IA01	7038651	7039199	IB01	5461248	5461796	DUP
IA01	7039060	7046192	IB01	5468896	5475985	SYN
IA01	7046181	7068270	IB01	5476182	5499192	SYN
IA01	7068271	7072315	-	-	-	NOTAL
IA01	7072316	7074043	IB01	11231763	11233494	INVDP
IA01	7074044	7079954	-	-	-	NOTAL
IA01	7079955	7086873	IB01	5499542	5506477	SYN
IA01	7086874	7089884	-	-	-	NOTAL
IA01	7089885	7091927	IB01	10598543	10600574	INVDP
IA01	7091928	7092738	-	-	-	NOTAL
IA01	7092739	7093997	IB01	546111	547366	INVDP
IA01	7093998	7094714	-	-	-	NOTAL
IA01	7094715	7098366	IB01	16209910	16213548	INVDP
IA01	7097491	7097929	IB01	22880707	22881137	INVDP
IA01	7098360	7115905	IB01	5506752	5545469	SYN
IA01	7115906	7115919	-	-	-	NOTAL
IA01	7115920	7153511	IB01	5552817	5577672	SYN
IA01	7153512	7154124	-	-	-	NOTAL
IA01	7154125	7155304	IB01	15507499	15508690	INVDP
IA01	7154287	7155424	IB01	5573405	5574554	DUP
IA01	7155425	7158396	-	-	-	NOTAL
IA01	7158397	7159790	IB01	13789922	13791312	DUP
IA01	7159791	7183122	-	-	-	NOTAL
IA01	7183123	7183843	IB01	8656743	8657466	DUP
IA01	7183844	7187410	-	-	-	NOTAL
IA01	7187411	7188745	IB01	8655815	8657152	DUP
IA01	7188746	7190208	-	-	-	NOTAL
IA01	7190209	7191256	IB01	5583065	5584102	DUP
IA01	7191257	7216033	-	-	-	NOTAL
IA01	7216034	7217960	IB01	7383895	7385812	INVDP
IA01	7216348	7222187	IB01	17554315	17560102	INVDP
IA01	7220409	7222249	IB01	10596716	10598551	DUP
IA01	7222250	7222264	-	-	-	NOTAL
IA01	7222265	7224345	IB01	262185	264257	DUP
IA01	7224346	7224371	-	-	-	NOTAL
IA01	7224372	7228471	IB01	13843705	13847789	INVDP
IA01	7225558	7236181	IB01	5577677	5588199	SYN
IA01	7236177	7237567	IB01	15366674	15368070	DUP
IA01	7236625	7239603	IB01	16210355	16213330	DUP
IA01	7239604	7240080	-	-	-	NOTAL
IA01	7240081	7241331	IB01	7380637	7381878	INVDP
IA01	7241332	7242943	-	-	-	NOTAL
IA01	7242944	7244557	IB01	15366454	15368070	DUP
IA01	7244558	7245331	-	-	-	NOTAL
IA01	7245332	7251175	IB01	5588939	5595096	SYN
IA01	7251176	7286085	-	-	-	NOTAL
IA01	7286086	7287717	IB01	21483422	21485052	DUP
IA01	7287718	7288539	-	-	-	NOTAL
IA01	7288540	7290137	IB01	14305491	14307078	INVDP
IA01	7289170	7291811	IB01	13940035	13942669	INVDP
IA01	7291812	7292500	-	-	-	NOTAL
IA01	7292501	7296832	IB01	8469182	8473514	INVTR
IA01	7296833	7296978	-	-	-	NOTAL
IA01	7296979	7299061	IB01	13532363	13534452	INVDP
IA01	7299062	7302125	-	-	-	NOTAL
IA01	7302126	7304255	IB01	10100319	10102455	DUP
IA01	7303073	7304255	IB01	1483849	1485038	INVDP
IA01	7304256	7304267	-	-	-	NOTAL
IA01	7304268	7305344	IB01	35067901	35068975	INVDP
IA01	7305345	7308709	-	-	-	NOTAL
IA01	7308710	7310481	IB01	35067901	35069666	INVDP
IA01	7310482	7312639	-	-	-	NOTAL
IA01	7312640	7313807	IB01	26784791	26785955	INVDP
IA01	7313808	7313846	-	-	-	NOTAL
IA01	7313847	7315618	IB01	35067901	35069666	INVDP
IA01	7315619	7316238	-	-	-	NOTAL
IA01	7316239	7316980	IB01	262869	263610	INVDP
IA01	7316981	7325528	-	-	-	NOTAL
IA01	7325529	7326950	IB01	17241563	17242978	DUP
IA01	7325531	7325982	IB01	22280338	22280786	DUP
IA01	7326950	7328362	IB01	12272543	12273955	INVDP
IA01	7328363	7328862	-	-	-	NOTAL
IA01	7328863	7330002	IB01	14305495	14306637	INVDP
IA01	7330003	7333421	-	-	-	NOTAL
IA01	7333422	7334073	IB01	1531115	1531764	INVDP
IA01	7334074	7346804	-	-	-	NOTAL
IA01	7346805	8302420	IB01	5622315	6183277	INV
IA01	7413014	7415099	IB01	6917149	6919233	INVDP
IA01	7433978	7438638	IB01	6898276	6902949	INVDP
IA01	7441167	7442447	IB01	6920890	6922161	INVDP
IA01	7445874	7447841	IB01	6906146	6908113	INVDP
IA01	7467351	7469458	IB01	6854828	6856940	INVDP
IA01	7470998	7473103	IB01	6892099	6894205	INVDP
IA01	7470998	7476728	IB01	6893783	6899224	INVDP
IA01	7471005	7476726	IB01	6891444	6895870	INVDP
IA01	7477180	7480375	IB01	6857595	6862963	INVDP
IA01	7480229	7482197	IB01	6883421	6885389	INVDP
IA01	7489662	7492372	IB01	6878099	6880805	DUP
IA01	7489666	7492369	IB01	6886099	6888800	DUP
IA01	7489666	7492966	IB01	6886099	6895738	DUP
IA01	7489798	7492372	IB01	6857063	6859635	DUP
IA01	7490475	7492966	IB01	6893257	6895738	DUP
IA01	7494645	7497268	IB01	6902143	6904769	DUP
IA01	7494647	7496780	IB01	6901482	6903615	DUP
IA01	7497122	7499416	IB01	6913331	6915624	DUP
IA01	7497928	7499410	IB01	6872238	6873721	DUP
IA01	7526561	7532954	IB01	6861583	6870322	DUP
IA01	7528386	7532964	IB01	6875425	6879514	DUP
IA01	7530878	7532954	IB01	6870243	6872317	DUP
IA01	7530886	7536656	IB01	6858259	6863049	DUP
IA01	7535207	7537157	IB01	6919758	6921689	DUP
IA01	7633569	7638904	IB01	1119366	1124679	INVDP
IA01	7661775	7662907	IB01	15360897	15362030	DUP
IA01	7942876	7943991	IB01	2970240	2971352	DUP
IA01	8059600	8060108	IB01	1959424	1959931	DUP
IA01	8059602	8060108	IB01	754782	755288	INVDP
IA01	8059605	8060108	IB01	6370219	6370722	DUP
IA01	8059607	8060109	IB01	2638672	2639174	INVDP
IA01	8146459	8146964	IB01	154890	155395	DUP
IA01	8146460	8146963	IB01	1094838	1095341	DUP
IA01	8164044	8166274	IB01	1808790	1811014	DUP
IA01	8243276	8243777	IB01	15362031	15362532	DUP
IA01	8302421	8302921	-	-	-	NOTAL
IA01	8302922	8304183	IB01	7380637	7381889	INVDP
IA01	8304184	8305976	-	-	-	NOTAL
IA01	8305977	8307379	IB01	15366664	15368072	DUP
IA01	8307380	8311460	-	-	-	NOTAL
IA01	8311461	8312400	IB01	2079592	2080529	INVDP
IA01	8312401	8313968	-	-	-	NOTAL
IA01	8313969	8315516	IB01	16327504	16329055	INVDP
IA01	8315517	8315758	-	-	-	NOTAL
IA01	8315759	8321298	IB01	16323423	16328951	DUP
IA01	8315920	8321444	IB01	7927678	7933173	DUP
IA01	8321445	8322990	-	-	-	NOTAL
IA01	8322991	8323929	IB01	1126349	1127286	DUP
IA01	8323930	8350622	-	-	-	NOTAL
IA01	8350623	8351564	IB01	10081125	10082069	INVDP
IA01	8351565	8356907	-	-	-	NOTAL
IA01	8356908	8358534	IB01	3922340	3923971	DUP
IA01	8358535	8362273	-	-	-	NOTAL
IA01	8362274	8363731	IB01	7383904	7385368	INVDP
IA01	8363732	8367978	-	-	-	NOTAL
IA01	8367979	8368920	IB01	17552211	17553155	DUP
IA01	8368921	8374352	-	-	-	NOTAL
IA01	8374353	8375856	IB01	10505226	10506734	INVDP
IA01	8375857	8425483	-	-	-	NOTAL
IA01	8425484	8425996	IB01	1056404	1056913	INVTR
IA01	8425997	8526423	-	-	-	NOTAL
IA01	8526424	8528492	IB01	548192	550263	INVDP
IA01	8528109	8530224	IB01	17553977	17556091	DUP
IA01	8529097	8532568	IB01	16211925	16215379	INVDP
IA01	8532569	8540572	-	-	-	NOTAL
IA01	8540573	8542324	IB01	10101169	10102959	DUP
IA01	8542325	8564636	-	-	-	NOTAL
IA01	8564637	8565593	IB01	10081108	10082069	INVDP
IA01	8565594	8570730	-	-	-	NOTAL
IA01	8570731	8572328	IB01	10081108	10082712	INVDP
IA01	8572329	8578436	-	-	-	NOTAL
IA01	8578437	8578941	IB01	1778340	1778844	DUP
IA01	8578441	8578946	IB01	3406135	3406641	INVDP
IA01	8578947	8590003	-	-	-	NOTAL
IA01	8590004	8591458	IB01	7383904	7385366	INVDP
IA01	8591459	8597136	-	-	-	NOTAL
IA01	8597137	8598080	IB01	7377778	7378727	INVDP
IA01	8598081	8600513	-	-	-	NOTAL
IA01	8600514	8602666	IB01	548106	550262	INVDP
IA01	8602578	8604332	IB01	17554316	17556091	DUP
IA01	8603206	8606716	IB01	16211880	16215379	INVDP
IA01	8606717	8606998	-	-	-	NOTAL
IA01	8606999	8610682	IB01	3796715	3800382	INVDP
IA01	8610683	8612710	-	-	-	NOTAL
IA01	8612711	8614499	IB01	1940711	1942497	DUP
IA01	8613294	8614682	IB01	15366676	15368070	INVDP
IA01	8614683	8633164	-	-	-	NOTAL
IA01	8633165	8633857	IB01	10101803	10102495	DUP
IA01	8633857	8636224	IB01	10598214	10600574	INVDP
IA01	8636225	8638832	-	-	-	NOTAL
IA01	8638833	8642486	IB01	16209910	16213548	INVDP
IA01	8641048	8642745	IB01	6309849	6311523	SYN
IA01	8642746	8656163	-	-	-	NOTAL
IA01	8656164	8657102	IB01	10208977	10209917	INVDP
IA01	8657103	8659148	-	-	-	NOTAL
IA01	8659149	8660280	IB01	14447555	14448678	DUP
IA01	8660281	8662569	-	-	-	NOTAL
IA01	8662570	8664055	IB01	542200	543693	INVDP
IA01	8664056	8669855	-	-	-	NOTAL
IA01	8669856	8672507	IB01	17801	20470	TRANS
IA01	8672248	8675413	IB01	15362707	15365856	INVDP
IA01	8672833	8675525	IB01	14447525	14450210	DUP
IA01	8675436	8678138	IB01	16210114	16212813	INVDP
IA01	8678139	8781466	-	-	-	NOTAL
IA01	8781467	8781971	IB01	527364	527868	TRANS
IA01	8781468	8781970	IB01	439645	440147	DUP
IA01	8781972	8789575	-	-	-	NOTAL
IA01	8789576	8790965	IB01	10599188	10600575	INVDP
IA01	8790966	8792659	-	-	-	NOTAL
IA01	8792660	8794049	IB01	10599188	10600575	INVDP
IA01	8794050	8795743	-	-	-	NOTAL
IA01	8795744	8797133	IB01	10599188	10600575	INVDP
IA01	8797134	8850635	-	-	-	NOTAL
IA01	8850636	8852090	IB01	7383904	7385366	DUP
IA01	8852091	8902390	-	-	-	NOTAL
IA01	8902391	9649105	IB01	13211700	13681808	TRANS
IA01	9042256	9043476	IB01	17976249	17977469	INVDP
IA01	9153013	9153498	IB01	16180101	16180586	INVDP
IA01	9233300	9234215	IB01	2086529	2087441	DUP
IA01	9233300	9241730	IB01	16323183	16331545	DUP
IA01	9234215	9239387	IB01	2080192	2085356	DUP
IA01	9240477	9248868	IB01	8395732	8404082	INVDP
IA01	9247657	9248868	IB01	2079322	2080529	DUP
IA01	9282860	9284562	IB01	9041049	9042760	DUP
IA01	9515471	9521571	IB01	7377783	7383876	INVDP
IA01	9517355	9519001	IB01	6306006	6307659	INVDP
IA01	9518830	9521571	IB01	8899197	8901923	INVDP
IA01	9649106	9659892	-	-	-	NOTAL
IA01	9659893	9661460	IB01	10505162	10506734	DUP
IA01	9661461	9663801	-	-	-	NOTAL
IA01	9663802	9664937	IB01	546114	547242	DUP
IA01	9664938	9671252	-	-	-	NOTAL
IA01	9671253	9672796	IB01	13681803	13683346	TRANS
IA01	9672797	9683960	-	-	-	NOTAL
IA01	9683961	9685706	IB01	20298652	20300394	INVDP
IA01	9684462	9753290	IB01	13682379	13726593	TRANS
IA01	9700226	9776400	IB01	13684879	13738291	TRANS
IA01	9765494	9765892	IB01	22737094	22737493	DUP
IA01	9765494	9765897	IB01	4866069	4866475	DUP
IA01	9765494	9765950	IB01	15733925	15734390	INVDP
IA01	9776401	9800215	-	-	-	NOTAL
IA01	9800216	9801667	IB01	52950	54413	INVTR
IA01	9801668	9819111	-	-	-	NOTAL
IA01	9819112	9825177	IB01	13738781	13744849	TRANS
IA01	9825178	9827213	IB01	262231	264257	INVDP
IA01	9827214	9828033	-	-	-	NOTAL
IA01	9828034	9833644	IB01	16209909	16215504	INVDP
IA01	9833645	9876145	-	-	-	NOTAL
IA01	9876146	9909429	IB01	13747426	13782582	TRANS
IA01	9909430	9935399	-	-	-	NOTAL
IA01	9935400	9935921	IB01	1321607	1322129	INVDP
IA01	9935812	9936775	IB01	14451379	14452342	INVDP
IA01	9936776	9945617	-	-	-	NOTAL
IA01	9945618	9947124	IB01	3593454	3594955	INVDP
IA01	9947125	9956147	-	-	-	NOTAL
IA01	9956148	9959281	IB01	8399331	8402470	DUP
IA01	9957296	9959880	IB01	3589777	3592365	INVDP
IA01	9959881	10034745	-	-	-	NOTAL
IA01	10034746	10035703	IB01	7377781	7378744	INVDP
IA01	10035704	10041768	-	-	-	NOTAL
IA01	10041769	10042724	IB01	7377783	7378744	INVDP
IA01	10042725	10063170	-	-	-	NOTAL
IA01	10063171	10064235	IB01	17227647	17228712	INVDP
IA01	10064236	10069442	-	-	-	NOTAL
IA01	10069443	10070687	IB01	10057925	10059162	INVDP
IA01	10070688	10147024	-	-	-	NOTAL
IA01	10147025	10602809	IB01	13785917	14253176	TRANS
IA01	10151707	10152832	IB01	9060284	9061418	INVDP
IA01	10175148	10688215	IB01	13811164	14283115	TRANS
IA01	10431547	10432396	IB01	21543065	21543913	DUP
IA01	10501004	10502392	IB01	5210115	5211499	DUP
IA01	10501004	10502392	IB01	8906377	8907743	DUP
IA01	10501004	10502447	IB01	5203133	5204575	DUP
IA01	10501019	10502402	IB01	3531700	3533080	DUP
IA01	10688216	10739151	-	-	-	NOTAL
IA01	10739152	10740100	IB01	1525854	1526802	INVDP
IA01	10740101	10745598	-	-	-	NOTAL
IA01	10745599	10747761	IB01	8272426	8274598	DUP
IA01	10745601	10747761	IB01	24378211	24380376	INVDP
IA01	10745603	10748217	IB01	31587490	31590116	DUP
IA01	10748218	10748555	-	-	-	NOTAL
IA01	10748556	10749240	IB01	22140287	22140971	INVDP
IA01	10749241	10751044	-	-	-	NOTAL
IA01	10751045	10751503	IB01	21055029	21055488	INVTR
IA01	10751504	10787463	-	-	-	NOTAL
IA01	10787464	10788710	IB01	13039940	13041188	INVDP
IA01	10788711	10791613	-	-	-	NOTAL
IA01	10791614	10792627	IB01	8909287	8910292	TRANS
IA01	10792628	10794248	-	-	-	NOTAL
IA01	10794249	10795171	IB01	3870939	3871865	INVDP
IA01	10794370	10795343	IB01	22216894	22217863	DUP
IA01	10795344	10799311	-	-	-	NOTAL
IA01	10799312	10800388	IB01	35067901	35068975	DUP
IA01	10800389	10816256	-	-	-	NOTAL
IA01	10816257	10819674	IB01	16209905	16213322	DUP
IA01	10819675	10822899	-	-	-	NOTAL
IA01	10822900	10824814	IB01	13532540	13534456	DUP
IA01	10824815	10826169	-	-	-	NOTAL
IA01	10826170	10828667	IB01	8910288	8912782	TRANS
IA01	10828668	10832262	-	-	-	NOTAL
IA01	10832263	10837673	IB01	13316060	13321487	DUP
IA01	10837674	10839546	-	-	-	NOTAL
IA01	10839547	10843941	IB01	11129729	11134122	DUP
IA01	10843942	10843970	-	-	-	NOTAL
IA01	10843971	10844806	IB01	6752421	6753255	DUP
IA01	10844787	10846026	IB01	13039960	13041195	INVDP
IA01	10846027	10881169	-	-	-	NOTAL
IA01	10881170	10882562	IB01	262868	264257	DUP
IA01	10881480	10884287	IB01	8897466	8900274	INVTR
IA01	10884034	10889390	IB01	10588413	10593767	DUP
IA01	10889391	10908896	-	-	-	NOTAL
IA01	10908897	10963359	IB01	9563609	9608651	INVTR
IA01	10963360	10971167	-	-	-	NOTAL
IA01	10971168	10976159	IB01	1705756	1710714	INVDP
IA01	10976160	10978260	-	-	-	NOTAL
IA01	10978261	10979199	IB01	22178019	22178956	DUP
IA01	10979200	10984711	-	-	-	NOTAL
IA01	10984712	10986183	IB01	7383904	7385383	DUP
IA01	10986184	10989670	-	-	-	NOTAL
IA01	10989671	11037713	IB01	6523335	6566895	SYN
IA01	10995686	10996599	IB01	9328362	9329277	INVDP
IA01	11037714	11046011	-	-	-	NOTAL
IA01	11046012	11046966	IB01	10081108	10082069	INVDP
IA01	11046967	11051803	-	-	-	NOTAL
IA01	11051804	11053929	IB01	14450203	14452339	DUP
IA01	11053930	11061646	-	-	-	NOTAL
IA01	11061647	11069284	IB01	6567226	6574850	SYN
IA01	11069285	11071334	IB01	548213	550262	INVDP
IA01	11071310	11074631	IB01	15362532	15365828	INVDP
IA01	11071897	11075175	IB01	20827	24096	DUP
IA01	11075176	11075197	-	-	-	NOTAL
IA01	11075198	11076937	IB01	14450603	14452342	DUP
IA01	11075975	11077365	IB01	13533062	13534452	INVDP
IA01	11077366	11078169	-	-	-	NOTAL
IA01	11078170	11080620	IB01	6575619	6578072	SYN
IA01	11080058	11080589	IB01	6578076	6578607	DUP
IA01	11080621	11094440	-	-	-	NOTAL
IA01	11094441	11113249	IB01	6579598	6597632	SYN
IA01	11113250	11114344	-	-	-	NOTAL
IA01	11114345	11117769	IB01	16209912	16213330	DUP
IA01	11117770	11121806	-	-	-	NOTAL
IA01	11121807	11122573	IB01	10033280	10034048	INVDP
IA01	11122574	11123501	-	-	-	NOTAL
IA01	11123502	11125225	IB01	6597629	6599353	SYN
IA01	11125226	11126156	IB01	21172493	21173430	DUP
IA01	11126157	11130621	-	-	-	NOTAL
IA01	11130622	11140897	IB01	6599349	6609453	SYN
IA01	11140898	11143228	-	-	-	NOTAL
IA01	11143229	11143690	IB01	12802008	12802466	DUP
IA01	11143307	11145626	IB01	24665975	24668290	INVDP
IA01	11145627	11145778	-	-	-	NOTAL
IA01	11145779	11146248	IB01	18176587	18177056	INVDP
IA01	11146249	11152702	-	-	-	NOTAL
IA01	11152703	11154050	IB01	28059322	28060670	DUP
IA01	11154051	11156058	-	-	-	NOTAL
IA01	11156059	11158654	IB01	18172682	18175273	INVDP
IA01	11158655	11159845	-	-	-	NOTAL
IA01	11159846	11173015	IB01	6631157	6638415	SYN
IA01	11173016	11178053	-	-	-	NOTAL
IA01	11178054	11178652	IB01	17772950	17773550	DUP
IA01	11178653	11180217	-	-	-	NOTAL
IA01	11180218	11181300	IB01	17241878	17242960	DUP
IA01	11181301	11181318	-	-	-	NOTAL
IA01	11181319	11184551	IB01	6638411	6641639	SYN
IA01	11184552	11190712	-	-	-	NOTAL
IA01	11190713	11191649	IB01	7140068	7141005	INVTR
IA01	11191650	11193608	-	-	-	NOTAL
IA01	11193609	11194350	IB01	10098230	10098967	DUP
IA01	11194351	11200149	-	-	-	NOTAL
IA01	11200150	11201273	IB01	10208978	10210103	INVDP
IA01	11201274	11204555	-	-	-	NOTAL
IA01	11204556	11218062	IB01	6641635	6655317	SYN
IA01	11218063	11220112	IB01	548210	550262	INVDP
IA01	11220113	11220120	-	-	-	NOTAL
IA01	11220121	11221030	IB01	1943197	1944106	DUP
IA01	11221031	11221033	-	-	-	NOTAL
IA01	11221034	11222479	IB01	8902923	8904364	DUP
IA01	11222480	11223307	-	-	-	NOTAL
IA01	11223308	11257082	IB01	6661345	6694879	INV
IA01	11257083	11261800	-	-	-	NOTAL
IA01	11261801	11262921	IB01	23706655	23707765	INVDP
IA01	11262922	11263877	-	-	-	NOTAL
IA01	11263878	11264979	IB01	17217767	17218861	DUP
IA01	11264980	11268488	-	-	-	NOTAL
IA01	11268489	11269546	IB01	12805097	12806151	INVDP
IA01	11269547	11270435	-	-	-	NOTAL
IA01	11270436	11277282	IB01	6810032	6816861	SYN
IA01	11277283	11278481	-	-	-	NOTAL
IA01	11278482	11278891	IB01	306659	307068	INVDP
IA01	11278892	11283649	-	-	-	NOTAL
IA01	11283650	11300054	IB01	6816855	6832965	SYN
IA01	11300053	11301197	IB01	10102044	10103194	INVDP
IA01	11301192	11305472	IB01	16211109	16215379	DUP
IA01	11302746	11306088	IB01	15362532	15365856	DUP
IA01	11305829	11308235	IB01	547841	550262	DUP
IA01	11308236	11308355	-	-	-	NOTAL
IA01	11308356	11336173	IB01	6833159	6847129	SYN
IA01	11336174	11344424	-	-	-	NOTAL
IA01	11344425	11345508	IB01	34684118	34685201	DUP
IA01	11345509	11351492	-	-	-	NOTAL
IA01	11351493	11352599	IB01	17241876	17242978	INVDP
IA01	11352600	11378364	-	-	-	NOTAL
IA01	11378365	11380304	IB01	7377783	7379722	DUP
IA01	11380305	11383500	-	-	-	NOTAL
IA01	11383501	11386920	IB01	16209907	16213322	INVDP
IA01	11386921	11396341	-	-	-	NOTAL
IA01	11396342	11397102	IB01	306659	307413	TRANS
IA01	11397103	11397872	-	-	-	NOTAL
IA01	11397873	11398741	IB01	22887268	22888134	INVDP
IA01	11398056	11398740	IB01	8913856	8914528	DUP
IA01	11398742	11403734	-	-	-	NOTAL
IA01	11403735	11406078	IB01	10598197	10600574	INVDP
IA01	11406069	11409423	IB01	15362532	15365854	INVDP
IA01	11407389	11412164	IB01	16209910	16214692	INVDP
IA01	11412165	11413585	IB01	24644340	24645731	TRANS
IA01	11413586	11430664	-	-	-	NOTAL
IA01	11430665	11431803	IB01	10208960	10210104	INVDP
IA01	11431804	11459192	-	-	-	NOTAL
IA01	11459193	11460231	IB01	10505162	10506202	INVDP
IA01	11460232	11470656	-	-	-	NOTAL
IA01	11470657	11472480	IB01	8507837	8509659	INVDP
IA01	11472481	11486220	-	-	-	NOTAL
IA01	11486221	11487174	IB01	5203133	5204093	DUP
IA01	11487175	11497360	-	-	-	NOTAL
IA01	11497361	11498299	IB01	21172493	21173435	DUP
IA01	11498300	11500684	-	-	-	NOTAL
IA01	11500685	11501155	IB01	4650403	4650868	DUP
IA01	11501156	11504067	-	-	-	NOTAL
IA01	11504068	11505355	IB01	17558687	17559971	DUP
IA01	11505356	11538769	-	-	-	NOTAL
IA01	11538770	11540001	IB01	16222899	16224134	DUP
IA01	11540002	11565420	-	-	-	NOTAL
IA01	11565421	11566385	IB01	4830222	4831191	INVDP
IA01	11566386	11570867	-	-	-	NOTAL
IA01	11570868	11571977	IB01	14398066	14399179	INVDP
IA01	11571978	11623569	-	-	-	NOTAL
IA01	11623570	11658655	IB01	13184751	13211700	INVTR
IA01	11658656	11659657	-	-	-	NOTAL
IA01	11659658	12196968	IB01	10858237	11272841	TRANS
IA01	11663168	11664564	IB01	22877388	22878793	DUP
IA01	11663168	11664564	IB01	15902320	15903722	INVDP
IA01	11669039	11670369	IB01	12768168	12769501	DUP
IA01	11679143	11680346	IB01	19580254	19581479	INVDP
IA01	11720823	11723502	IB01	7118505	7121167	SYN
IA01	11965688	11966505	IB01	15600880	15601697	INVDP
IA01	11995088	11998002	IB01	6740148	6743061	DUP
IA01	12029115	12029798	IB01	23111841	23112523	DUP
IA01	12136608	12136953	IB01	27627545	27627890	INVDP
IA01	12196968	12212696	IB01	6482327	6490868	INVTR
IA01	12212697	12227664	-	-	-	NOTAL
IA01	12227665	12233302	IB01	16323444	16329055	INVDP
IA01	12232349	12233558	IB01	2165822	2167028	INVDP
IA01	12233559	12234743	-	-	-	NOTAL
IA01	12234744	12235919	IB01	5827430	5828606	INVDP
IA01	12235171	12236134	IB01	14451379	14452342	INVDP
IA01	12236135	12272528	-	-	-	NOTAL
IA01	12272529	12274432	IB01	7377783	7379688	DUP
IA01	12274433	12277471	-	-	-	NOTAL
IA01	12277472	12280898	IB01	16209909	16213330	INVDP
IA01	12280899	12293512	-	-	-	NOTAL
IA01	12293513	12294809	IB01	12383066	12384360	INVDP
IA01	12294810	12310975	-	-	-	NOTAL
IA01	12310976	12312032	IB01	5827548	5828605	INVDP
IA01	12312031	12313767	IB01	542856	544599	DUP
IA01	12313768	12317150	-	-	-	NOTAL
IA01	12317151	12319096	IB01	7377783	7379728	INVDP
IA01	12318271	12318831	IB01	2168510	2169064	INVDP
IA01	12319096	12319997	IB01	25368932	25369832	DUP
IA01	12319998	12327281	-	-	-	NOTAL
IA01	12327282	12652519	IB01	3078943	3355869	TRANS
IA01	12431897	12437497	IB01	255820	261447	INVDP
IA01	12434133	12437429	IB01	7786506	7789819	DUP
IA01	12434798	12437511	IB01	8897861	8900577	DUP
IA01	12533636	12537629	IB01	26355234	26359221	INVDP
IA01	12582864	12583208	IB01	22854557	22854903	DUP
IA01	12582865	12583258	IB01	25905663	25906061	DUP
IA01	12652520	12652523	-	-	-	NOTAL
IA01	12652524	12660806	IB01	7245634	7253934	SYN
IA01	12660807	12662539	-	-	-	NOTAL
IA01	12662540	12664665	IB01	14450203	14452337	INVDP
IA01	12664666	12669360	-	-	-	NOTAL
IA01	12669361	12670326	IB01	7384420	7385391	INVDP
IA01	12670327	12683499	-	-	-	NOTAL
IA01	12683500	12688299	IB01	31468335	31472796	INVDP
IA01	12688300	12711053	-	-	-	NOTAL
IA01	12711054	12713434	IB01	261856	264257	INVDP
IA01	12713142	12718975	IB01	17554315	17560102	DUP
IA01	12717896	12719288	IB01	548872	550263	INVDP
IA01	12719289	12721344	-	-	-	NOTAL
IA01	12721345	12722308	IB01	10967827	10968789	INVDP
IA01	12722309	12776667	-	-	-	NOTAL
IA01	12776668	12777586	IB01	29233745	29234663	DUP
IA01	12777587	12780127	-	-	-	NOTAL
IA01	12780128	12783286	IB01	17127423	17130577	INVDP
IA01	12783287	12828690	-	-	-	NOTAL
IA01	12828691	12829762	IB01	16211432	16212500	INVDP
IA01	12829763	12834401	-	-	-	NOTAL
IA01	12834402	12835452	IB01	16212500	16213548	DUP
IA01	12835453	12837663	-	-	-	NOTAL
IA01	12837664	12840154	IB01	261732	264258	DUP
IA01	12838684	12840153	IB01	7781677	7783137	INVDP
IA01	12840155	12860478	-	-	-	NOTAL
IA01	12860479	12882284	IB01	7257570	7269915	SYN
IA01	12882285	12882547	-	-	-	NOTAL
IA01	12882548	12883487	IB01	10081125	10082070	DUP
IA01	12883488	12888827	IB01	7269913	7275300	SYN
IA01	12886009	12888204	IB01	7275304	7277503	DUP
IA01	12888385	12893343	IB01	7277766	7281467	SYN
IA01	12893344	12904817	-	-	-	NOTAL
IA01	12904818	12906103	IB01	14444897	14446184	INVDP
IA01	12905029	12909021	IB01	16210223	16214212	DUP
IA01	12909022	12909066	-	-	-	NOTAL
IA01	12909067	12910809	IB01	15364116	15365856	DUP
IA01	12910674	12913018	IB01	14444897	14447240	INVDP
IA01	12913019	12920512	-	-	-	NOTAL
IA01	12920513	12924663	IB01	7281566	7285710	SYN
IA01	12924664	12924681	-	-	-	NOTAL
IA01	12924682	12930165	IB01	33000778	33006231	DUP
IA01	12930166	12931600	-	-	-	NOTAL
IA01	12931601	12951345	IB01	7285707	7304691	SYN
IA01	12951340	12952309	IB01	549293	550268	INVDP
IA01	12952310	12957636	-	-	-	NOTAL
IA01	12957637	12959204	IB01	7787895	7789472	DUP
IA01	12959205	12959449	-	-	-	NOTAL
IA01	12959450	12997105	IB01	7304686	7328289	SYN
IA01	12997106	12997113	-	-	-	NOTAL
IA01	12997114	12998066	IB01	9772301	9773253	INVDP
IA01	12998067	12999359	-	-	-	NOTAL
IA01	12999360	13003802	IB01	1120579	1125007	INVTR
IA01	13003803	13004437	-	-	-	NOTAL
IA01	13004438	13004862	IB01	3590458	3590882	INVDP
IA01	13004863	13005373	-	-	-	NOTAL
IA01	13005374	13006548	IB01	5827430	5828605	INVDP
IA01	13005496	13008795	IB01	16210030	16213330	DUP
IA01	13008796	13011808	-	-	-	NOTAL
IA01	13011809	13013745	IB01	18025521	18027453	INVDP
IA01	13013746	13013860	-	-	-	NOTAL
IA01	13013861	13015058	IB01	2165831	2167028	INVDP
IA01	13015059	13015067	-	-	-	NOTAL
IA01	13015068	13033896	IB01	7328293	7346893	SYN
IA01	13033897	13035576	-	-	-	NOTAL
IA01	13035577	13037907	IB01	8873291	8875611	DUP
IA01	13037908	13042221	-	-	-	NOTAL
IA01	13042222	13044131	IB01	13532540	13534452	INVDP
IA01	13044132	13046984	-	-	-	NOTAL
IA01	13046985	13050288	IB01	16210030	16213330	INVDP
IA01	13049236	13050409	IB01	5827430	5828604	DUP
IA01	13050410	13050593	-	-	-	NOTAL
IA01	13050594	13052933	IB01	8873291	8875611	DUP
IA01	13052934	13057246	-	-	-	NOTAL
IA01	13057247	13058603	IB01	3755802	3757160	DUP
IA01	13058604	13062007	-	-	-	NOTAL
IA01	13062008	13065134	IB01	1946054	1949177	DUP
IA01	13064260	13065433	IB01	5827430	5828604	DUP
IA01	13065434	13065617	-	-	-	NOTAL
IA01	13065618	13066722	IB01	8873291	8874384	DUP
IA01	13066723	13076410	-	-	-	NOTAL
IA01	13076411	13101772	IB01	7346939	7377782	SYN
IA01	13101768	13104581	IB01	7385812	7388628	SYN
IA01	13104582	13104889	-	-	-	NOTAL
IA01	13104890	13113406	IB01	7435554	7443788	SYN
IA01	13112216	13113698	IB01	7429326	7430813	DUP
IA01	13113698	13114969	IB01	7444669	7445950	SYN
IA01	13114970	13115191	-	-	-	NOTAL
IA01	13115192	13182857	IB01	7462801	7531513	SYN
IA01	13182854	13184101	IB01	1126050	1127295	INVDP
IA01	13184102	13185380	-	-	-	NOTAL
IA01	13185381	13186115	IB01	3593807	3594532	INVDP
IA01	13186116	13197783	-	-	-	NOTAL
IA01	13197784	13202407	IB01	1119366	1123974	INVDP
IA01	13201751	13202963	IB01	1126102	1127312	INVDP
IA01	13202962	13217401	IB01	7531836	7546325	SYN
IA01	13217389	13223027	IB01	20672	26325	INVDP
IA01	13217402	13223443	IB01	16209910	16215947	DUP
IA01	13223088	13225803	IB01	3916068	3918780	INVDP
IA01	13225804	13233959	IB01	7546319	7554454	SYN
IA01	13233960	13235870	IB01	13532540	13534452	INVDP
IA01	13235871	13238738	-	-	-	NOTAL
IA01	13238739	13242157	IB01	16209910	16213330	INVDP
IA01	13242158	13245641	IB01	7554450	7557941	SYN
IA01	13245642	13245642	-	-	-	NOTAL
IA01	13245643	13246581	IB01	10101804	10102746	DUP
IA01	13246582	13247085	-	-	-	NOTAL
IA01	13247086	13258247	IB01	7558168	7569353	SYN
IA01	13258248	13260628	IB01	547901	550262	INVDP
IA01	13260455	13263715	IB01	10595230	10598492	INVDP
IA01	13263716	13263743	-	-	-	NOTAL
IA01	13263744	13265188	IB01	14450895	14452342	DUP
IA01	13264225	13265604	IB01	4829801	4831191	INVDP
IA01	13265604	13305815	IB01	7569349	7615815	SYN
IA01	13305816	13309554	-	-	-	NOTAL
IA01	13309555	13361852	IB01	7630331	7681966	SYN
IA01	13361853	13362101	-	-	-	NOTAL
IA01	13362102	13363698	IB01	10081108	10082712	DUP
IA01	13363699	13370833	-	-	-	NOTAL
IA01	13370834	13372430	IB01	10081108	10082712	INVDP
IA01	13372431	13372938	-	-	-	NOTAL
IA01	13372939	13374519	IB01	4404376	4405955	INVDP
IA01	13374520	13379844	-	-	-	NOTAL
IA01	13379845	13380788	IB01	4830247	4831194	DUP
IA01	13380789	13388240	-	-	-	NOTAL
IA01	13388241	13389625	IB01	255807	257194	INVDP
IA01	13389626	13391989	-	-	-	NOTAL
IA01	13391990	13417755	IB01	7682309	7712573	SYN
IA01	13417756	13419006	-	-	-	NOTAL
IA01	13419007	13420125	IB01	8873276	8874384	INVDP
IA01	13420126	13430743	-	-	-	NOTAL
IA01	13430744	13431682	IB01	21172493	21173435	DUP
IA01	13431683	13433311	-	-	-	NOTAL
IA01	13433312	13434398	IB01	18357025	18358109	INVDP
IA01	13434399	13435165	-	-	-	NOTAL
IA01	13435166	13441471	IB01	7713106	7719349	SYN
IA01	13439898	13442541	IB01	7101979	7104618	DUP
IA01	13442021	13467021	IB01	7719755	7745003	SYN
IA01	13467022	13467978	IB01	21172493	21173454	DUP
IA01	13467979	13468220	-	-	-	NOTAL
IA01	13468221	13519623	IB01	7744999	7781676	SYN
IA01	13471257	13473006	IB01	7131166	7132951	DUP
IA01	13519624	13523600	-	-	-	NOTAL
IA01	13523601	13525344	IB01	28150860	28152607	DUP
IA01	13525345	13530088	-	-	-	NOTAL
IA01	13530089	13532647	IB01	7779116	7781676	INVDP
IA01	13532648	13561617	-	-	-	NOTAL
IA01	13561618	13564122	IB01	261730	264257	INVDP
IA01	13563862	13569985	IB01	10592382	10598518	INVDP
IA01	13569986	13584448	-	-	-	NOTAL
IA01	13584449	13588024	IB01	7774675	7778258	INVDP
IA01	13587179	13588733	IB01	4844128	4845686	INVTR
IA01	13588734	13607903	-	-	-	NOTAL
IA01	13607904	13608433	IB01	7789839	7790370	SYN
IA01	13608434	13608641	-	-	-	NOTAL
IA01	13608642	13609231	IB01	30707489	30708076	INVDP
IA01	13609232	13609407	-	-	-	NOTAL
IA01	13609408	13612633	IB01	7790506	7793736	SYN
IA01	13612634	13613542	-	-	-	NOTAL
IA01	13613543	13619320	IB01	31993483	31999260	INVDP
IA01	13619320	13641746	IB01	7793860	7812137	SYN
IA01	13641747	13643483	IB01	3537152	3538875	INVDP
IA01	13641747	13645141	IB01	18030308	18033705	INVDP
IA01	13641750	13646930	IB01	10592382	10597533	DUP
IA01	13646931	13647251	-	-	-	NOTAL
IA01	13647252	13648779	IB01	10096789	10098547	INVDP
IA01	13648461	13650503	IB01	548232	550262	DUP
IA01	13650504	13650995	-	-	-	NOTAL
IA01	13650996	13653077	IB01	7812494	7814564	SYN
IA01	13653078	13664092	-	-	-	NOTAL
IA01	13664093	13665717	IB01	10059344	10060949	DUP
IA01	13665718	13670724	-	-	-	NOTAL
IA01	13670725	13698166	IB01	7816117	7843143	SYN
IA01	13698167	13699122	IB01	5203133	5204093	DUP
IA01	13699123	13704508	-	-	-	NOTAL
IA01	13704509	13706115	IB01	14450692	14452302	DUP
IA01	13706116	13706394	-	-	-	NOTAL
IA01	13706395	13804738	IB01	7843139	7909315	SYN
IA01	13804739	13805001	-	-	-	NOTAL
IA01	13805002	13806456	IB01	7383904	7385366	INVDP
IA01	13806457	13811849	-	-	-	NOTAL
IA01	13811850	13812791	IB01	10512447	10513392	DUP
IA01	13812790	13826357	IB01	7909311	7923130	SYN
IA01	13826358	13828983	-	-	-	NOTAL
IA01	13828984	13831389	IB01	7927828	7930228	SYN
IA01	13831386	13838348	IB01	1942506	1949478	INVTR
IA01	13838310	13839446	IB01	22291707	22292851	INVDP
IA01	13838729	13839682	IB01	14451373	14452342	INVDP
IA01	13839677	13842967	IB01	7930222	7933510	SYN
IA01	13842968	13843231	-	-	-	NOTAL
IA01	13843232	13847735	IB01	26558712	26563215	INVTR
IA01	13847734	13854926	IB01	7933646	7940834	SYN
IA01	13854927	13860751	-	-	-	NOTAL
IA01	13860752	13897005	IB01	7946825	7983965	SYN
IA01	13897006	13898222	IB01	3595905	3597113	DUP
IA01	13897259	13903016	IB01	9772285	9778028	DUP
IA01	13903017	13904291	-	-	-	NOTAL
IA01	13904292	13905566	IB01	3595851	3597113	DUP
IA01	13905567	13906974	-	-	-	NOTAL
IA01	13906975	13908182	IB01	2165822	2167028	DUP
IA01	13907231	13909537	IB01	16323444	16325736	DUP
IA01	13909537	13915011	IB01	8395730	8401534	INVDP
IA01	13913801	13915003	IB01	9055931	9057131	DUP
IA01	13915010	13952204	IB01	7985363	8007540	SYN
IA01	13952205	13952459	-	-	-	NOTAL
IA01	13952460	13957995	IB01	16323444	16328968	DUP
IA01	13955933	13958206	IB01	3592370	3594637	DUP
IA01	13958207	13959452	-	-	-	NOTAL
IA01	13959453	13960658	IB01	2165822	2167028	DUP
IA01	13960659	13974376	IB01	8007536	8021223	SYN
IA01	13974377	13977052	-	-	-	NOTAL
IA01	13977053	13982229	IB01	10517349	10522493	INVDP
IA01	13981220	13982592	IB01	8402464	8403821	DUP
IA01	13982593	13982848	-	-	-	NOTAL
IA01	13982849	14040597	IB01	8021219	8064687	SYN
IA01	14040598	14043078	-	-	-	NOTAL
IA01	14043079	14044212	IB01	8273840	8274977	INVDP
IA01	14044213	14044375	-	-	-	NOTAL
IA01	14044376	14045247	IB01	17056052	17056918	DUP
IA01	14045248	14045451	-	-	-	NOTAL
IA01	14045452	14052931	IB01	8064906	8072386	SYN
IA01	14052932	14055659	IB01	8072388	8075123	INV
IA01	14055660	14055664	-	-	-	NOTAL
IA01	14055665	14063996	IB01	8075124	8083483	SYN
IA01	14063989	14072117	IB01	8088082	8096228	SYN
IA01	14072118	14072291	-	-	-	NOTAL
IA01	14072292	14084890	IB01	8096220	8097855	INV
IA01	14084888	14114017	IB01	8109052	8142766	SYN
IA01	14114018	14114209	-	-	-	NOTAL
IA01	14114210	14115035	IB01	21925034	21925863	DUP
IA01	14115036	14118961	-	-	-	NOTAL
IA01	14118962	14202619	IB01	8142766	8184679	INV
IA01	14202489	14203605	IB01	11458474	11459591	DUP
IA01	14203606	14215490	-	-	-	NOTAL
IA01	14215491	14216433	IB01	21172493	21173439	INVDP
IA01	14216434	14221509	-	-	-	NOTAL
IA01	14221510	14222897	IB01	15366677	15368070	DUP
IA01	14221954	14224931	IB01	16210354	16213330	DUP
IA01	14224932	14225380	-	-	-	NOTAL
IA01	14225381	14226641	IB01	7380637	7381889	INVDP
IA01	14226642	14228076	-	-	-	NOTAL
IA01	14228077	14229693	IB01	15366454	15368074	DUP
IA01	14229694	14260801	-	-	-	NOTAL
IA01	14260802	14262051	IB01	17217767	17219001	DUP
IA01	14262052	14265020	-	-	-	NOTAL
IA01	14265021	14266127	IB01	17241876	17242978	INVDP
IA01	14266128	14274295	-	-	-	NOTAL
IA01	14274296	14276113	IB01	11255478	11257281	INVDP
IA01	14276114	14278220	IB01	262145	264257	INVDP
IA01	14278221	14278237	-	-	-	NOTAL
IA01	14278238	14280015	IB01	17554315	17556091	DUP
IA01	14278887	14284370	IB01	16209910	16215379	INVDP
IA01	14284371	14294460	-	-	-	NOTAL
IA01	14294461	14328836	IB01	8184678	8217156	SYN
IA01	14328837	14329677	-	-	-	NOTAL
IA01	14329678	14330601	IB01	8873274	8874198	DUP
IA01	14330602	14338535	-	-	-	NOTAL
IA01	14338536	14348407	IB01	8217155	8226671	SYN
IA01	14348408	14349614	-	-	-	NOTAL
IA01	14349615	14355095	IB01	9772564	9778029	DUP
IA01	14355096	14356897	-	-	-	NOTAL
IA01	14356898	14411725	IB01	8226816	8267536	SYN
IA01	14411726	14412001	-	-	-	NOTAL
IA01	14412002	14413733	IB01	9183428	9185199	TRANS
IA01	14413727	14491190	IB01	9116932	9183433	INVTR
IA01	14491191	14519868	-	-	-	NOTAL
IA01	14519869	14527238	IB01	8285370	8292762	SYN
IA01	14527239	14536384	-	-	-	NOTAL
IA01	14536385	14539679	IB01	21481703	21484983	DUP
IA01	14538100	14586356	IB01	8291195	8317342	SYN
IA01	14586357	14586369	-	-	-	NOTAL
IA01	14586370	14587186	IB01	35068159	35068975	INVDP
IA01	14587187	14590760	-	-	-	NOTAL
IA01	14590761	14592272	IB01	35068159	35069666	INVDP
IA01	14592273	14593153	-	-	-	NOTAL
IA01	14593154	14600843	IB01	8317339	8325021	SYN
IA01	14595231	14597606	IB01	4840904	4843276	DUP
IA01	14600844	14602819	-	-	-	NOTAL
IA01	14602820	14607151	IB01	12872858	12877200	TRANS
IA01	14604669	14608345	IB01	4278121	4281801	INVDP
IA01	14605653	14608354	IB01	7449762	7452464	DUP
IA01	14606330	14608428	IB01	13640030	13642117	DUP
IA01	14608429	14608951	-	-	-	NOTAL
IA01	14608952	14609426	IB01	7446415	7446890	TRANS
IA01	14609427	14610946	-	-	-	NOTAL
IA01	14610947	14658290	IB01	8325017	8352596	SYN
IA01	14658291	14660024	-	-	-	NOTAL
IA01	14660025	14660712	IB01	17919007	17919687	DUP
IA01	14660713	14660965	-	-	-	NOTAL
IA01	14660966	14697361	IB01	8353621	8385435	SYN
IA01	14697357	14703132	IB01	8378669	8384432	DUP
IA01	14703133	14712291	-	-	-	NOTAL
IA01	14712292	14721761	IB01	8384429	8393320	SYN
IA01	14721762	14721800	-	-	-	NOTAL
IA01	14721801	14747398	IB01	8404083	8428696	SYN
IA01	14747398	14749289	IB01	13532559	13534452	INVDP
IA01	14749290	14752176	-	-	-	NOTAL
IA01	14752177	14755480	IB01	16210030	16213330	INVDP
IA01	14754428	14755601	IB01	5827430	5828604	DUP
IA01	14755602	14759675	IB01	8428691	8432757	SYN
IA01	14759675	14760794	IB01	8484858	8485979	INV
IA01	14760794	14776339	IB01	8485991	8500228	SYN
IA01	14776340	14778316	-	-	-	NOTAL
IA01	14778317	14803285	IB01	8505725	8530782	SYN
IA01	14803286	14806711	IB01	16209910	16213330	DUP
IA01	14806712	14809775	-	-	-	NOTAL
IA01	14809776	14811708	IB01	18025521	18027453	INVDP
IA01	14811709	14811711	-	-	-	NOTAL
IA01	14811712	14813651	IB01	8530778	8532717	SYN
IA01	14813652	14817353	-	-	-	NOTAL
IA01	14817354	14818997	IB01	8534773	8536415	DUP
IA01	14818998	14821128	-	-	-	NOTAL
IA01	14821129	14826663	IB01	16323428	16328951	DUP
IA01	14821286	14826809	IB01	7927678	7933173	DUP
IA01	14826810	14828556	-	-	-	NOTAL
IA01	14828557	14829522	IB01	1126349	1127313	DUP
IA01	14829523	14829917	-	-	-	NOTAL
IA01	14829918	14858440	IB01	8532159	8552730	SYN
IA01	14858441	14861064	-	-	-	NOTAL
IA01	14861065	14862198	IB01	546111	547242	INVDP
IA01	14862199	14866684	-	-	-	NOTAL
IA01	14866685	14874740	IB01	8552726	8560478	SYN
IA01	14870779	14871739	IB01	22920649	22921612	INVDP
IA01	14874738	14875694	IB01	10101798	10102767	DUP
IA01	14875695	14892883	-	-	-	NOTAL
IA01	14892884	14894272	IB01	548873	550263	DUP
IA01	14894273	14899340	-	-	-	NOTAL
IA01	14899341	14900268	IB01	17129545	17130472	DUP
IA01	14900269	14905584	-	-	-	NOTAL
IA01	14905585	14907491	IB01	7377783	7379689	INVDP
IA01	14907492	14908376	-	-	-	NOTAL
IA01	14908377	14911598	IB01	16210331	16213548	INVDP
IA01	14908627	14911595	IB01	2178620	2181585	INVDP
IA01	14911599	14912044	-	-	-	NOTAL
IA01	14912045	14915298	IB01	8560482	8563700	SYN
IA01	14915299	14916203	-	-	-	NOTAL
IA01	14916204	14918560	IB01	547903	550262	INVDP
IA01	14918287	14921639	IB01	15362532	15365870	INVDP
IA01	14918917	14922029	IB01	7380762	7383876	DUP
IA01	14921841	14923969	IB01	14450210	14452342	DUP
IA01	14923007	14924394	IB01	262866	264257	INVDP
IA01	14924395	14924397	-	-	-	NOTAL
IA01	14924398	14995795	IB01	8564583	8622698	SYN
IA01	14995796	14996554	-	-	-	NOTAL
IA01	14996555	14997398	IB01	7384525	7385368	DUP
IA01	14997399	14999236	-	-	-	NOTAL
IA01	14999237	15000355	IB01	14447555	14448667	DUP
IA01	15000356	15004551	-	-	-	NOTAL
IA01	15004552	15031876	IB01	8632517	8660329	SYN
IA01	15031877	15037430	IB01	2481502	2488149	TRANS
IA01	15032878	15036500	IB01	8624936	8628564	DUP
IA01	15032879	15038374	IB01	15825355	15830831	TRANS
IA01	15038208	15040583	IB01	1104684	1107004	INVTR
IA01	15039442	15040583	IB01	18342476	18343613	INVDP
IA01	15039449	15040583	IB01	864286	865413	INVDP
IA01	15039449	15040583	IB01	11800024	11801155	INVDP
IA01	15039449	15040583	IB01	18335015	18336146	INVDP
IA01	15039449	15040584	IB01	11792566	11793699	INVDP
IA01	15040584	15069099	IB01	8660325	8703775	SYN
IA01	15069100	15073208	-	-	-	NOTAL
IA01	15073209	15078044	IB01	3958782	3963767	INVDP
IA01	15076863	15084014	IB01	8705946	8713323	SYN
IA01	15084015	15085362	-	-	-	NOTAL
IA01	15085363	15086425	IB01	12466507	12467562	INVDP
IA01	15086426	15092702	-	-	-	NOTAL
IA01	15092703	15103950	IB01	8714538	8725456	SYN
IA01	15103951	15108145	IB01	1945282	1949476	INVDP
IA01	15108146	15112192	-	-	-	NOTAL
IA01	15112193	15114216	IB01	548236	550262	DUP
IA01	15114217	15118124	-	-	-	NOTAL
IA01	15118125	15157631	IB01	8729447	8770427	SYN
IA01	15157632	15158163	-	-	-	NOTAL
IA01	15158164	15161259	IB01	8784781	8787869	SYN
IA01	15161260	15162188	-	-	-	NOTAL
IA01	15162189	15162574	IB01	10593382	10593767	INVDP
IA01	15162575	15162968	-	-	-	NOTAL
IA01	15162969	15164896	IB01	1943197	1945127	DUP
IA01	15164897	15165614	-	-	-	NOTAL
IA01	15165615	15169262	IB01	16209910	16213548	INVDP
IA01	15169263	15171236	-	-	-	NOTAL
IA01	15171237	15188943	IB01	8790485	8807950	SYN
IA01	15188944	15190198	-	-	-	NOTAL
IA01	15190199	15190817	IB01	546628	547242	DUP
IA01	15190818	15192582	-	-	-	NOTAL
IA01	15192583	15194154	IB01	7787875	7789454	INVDP
IA01	15194155	15196493	-	-	-	NOTAL
IA01	15196494	15197628	IB01	260168	261298	DUP
IA01	15197629	15199386	-	-	-	NOTAL
IA01	15199387	15200326	IB01	21172493	21173435	INVDP
IA01	15200327	15200329	-	-	-	NOTAL
IA01	15200330	15268590	IB01	8809170	8868462	SYN
IA01	15268591	15269239	-	-	-	NOTAL
IA01	15269240	15270183	IB01	10088296	10089244	INVDP
IA01	15270184	15275586	-	-	-	NOTAL
IA01	15275587	15277059	IB01	573271	574746	DUP
IA01	15277060	15282467	-	-	-	NOTAL
IA01	15282468	15283940	IB01	573271	574746	DUP
IA01	15283941	15289366	-	-	-	NOTAL
IA01	15289367	15290823	IB01	7383904	7385368	DUP
IA01	15290824	15291840	-	-	-	NOTAL
IA01	15291841	15294306	IB01	8869647	8872142	SYN
IA01	15294307	15298059	-	-	-	NOTAL
IA01	15298060	15302393	IB01	8875926	8880265	SYN
IA01	15300540	15302600	IB01	8872324	8874384	DUP
IA01	15302451	15325360	IB01	8880265	8897467	SYN
IA01	15325361	15329778	-	-	-	NOTAL
IA01	15329779	15374297	IB01	8915866	8950258	SYN
IA01	15370201	15373768	IB01	8972154	8975712	DUP
IA01	15374298	15374406	-	-	-	NOTAL
IA01	15374407	15380554	IB01	1943194	1949344	INVDP
IA01	15380543	15383222	IB01	261566	264257	DUP
IA01	15383223	15383255	-	-	-	NOTAL
IA01	15383256	15383825	IB01	8950341	8950911	SYN
IA01	15383826	15412797	-	-	-	NOTAL
IA01	15412798	15421433	IB01	8988934	8996466	SYN
IA01	15421432	15425321	IB01	8993672	8997547	SYN
IA01	15425322	15425772	-	-	-	NOTAL
IA01	15425773	15426434	IB01	5618110	5618771	DUP
IA01	15425778	15428168	IB01	10591388	10593769	INVDP
IA01	15427938	15433744	IB01	17554315	17560102	DUP
IA01	15432610	15434061	IB01	10202207	10203649	INVDP
IA01	15434061	15435681	IB01	9002049	9003685	DUP
IA01	15435682	15435827	-	-	-	NOTAL
IA01	15435828	15444696	IB01	8991490	8997547	DUP
IA01	15443664	15444696	IB01	9000544	9001572	SYN
IA01	15444697	15445154	-	-	-	NOTAL
IA01	15445155	15447213	IB01	262205	264257	INVDP
IA01	15447186	15449088	IB01	1943223	1945127	DUP
IA01	15447310	15453116	IB01	17554315	17560102	DUP
IA01	15451995	15453428	IB01	10101766	10103192	DUP
IA01	15453429	15453432	-	-	-	NOTAL
IA01	15453433	15455053	IB01	9002049	9003685	SYN
IA01	15455054	15455199	-	-	-	NOTAL
IA01	15455200	15474435	IB01	8991490	9003684	TRANS
IA01	15474436	15474502	-	-	-	NOTAL
IA01	15474503	15499381	IB01	9003684	9023843	SYN
IA01	15499382	15504656	-	-	-	NOTAL
IA01	15504657	15510316	IB01	9111524	9116937	SYN
IA01	15510317	15510318	-	-	-	NOTAL
IA01	15510319	15517208	IB01	17819414	17826297	TRANS
IA01	15517209	15519228	IB01	262236	264257	INVDP
IA01	15519229	15519232	-	-	-	NOTAL
IA01	15519233	15525354	IB01	1943339	1949459	DUP
IA01	15522568	15525385	IB01	5355226	5358039	DUP
IA01	15525386	15530257	-	-	-	NOTAL
IA01	15530258	15537444	IB01	8278479	8285321	TRANS
IA01	15537445	15537643	-	-	-	NOTAL
IA01	15537644	15539173	IB01	13774763	13776292	DUP
IA01	15539174	15555845	-	-	-	NOTAL
IA01	15555846	15556799	IB01	21172493	21173451	DUP
IA01	15556800	15562199	-	-	-	NOTAL
IA01	15562200	15563669	IB01	7383904	7385381	DUP
IA01	15563670	15575011	-	-	-	NOTAL
IA01	15575012	15578772	IB01	8267974	8271342	INVTR
IA01	15578773	15611679	IB01	9185195	9204282	SYN
IA01	15611679	15613385	IB01	9204336	9206042	SYN
IA01	15613382	15618638	IB01	9211142	9216108	SYN
IA01	15618639	15620514	-	-	-	NOTAL
IA01	15620515	15622368	IB01	7907668	7909562	INVDP
IA01	15622001	15626385	IB01	7303367	7307755	DUP
IA01	15626100	15628828	IB01	7907793	7910542	INVDP
IA01	15628829	15628914	-	-	-	NOTAL
IA01	15628915	15702821	IB01	9218124	9293542	SYN
IA01	15702822	15702890	-	-	-	NOTAL
IA01	15702891	15704623	IB01	28150860	28152606	DUP
IA01	15704624	15706548	-	-	-	NOTAL
IA01	15706549	15728911	IB01	9298151	9320594	SYN
IA01	15728912	15728913	-	-	-	NOTAL
IA01	15728914	15735193	IB01	1943194	1949474	INVDP
IA01	15735194	15735198	-	-	-	NOTAL
IA01	15735199	15737252	IB01	262205	264263	DUP
IA01	15737253	15742407	-	-	-	NOTAL
IA01	15742408	15743424	IB01	6519866	6520881	INVDP
IA01	15742593	15744060	IB01	9325773	9327234	SYN
IA01	15744061	15747433	-	-	-	NOTAL
IA01	15747434	15749983	IB01	9351547	9354073	SYN
IA01	15749984	15750647	-	-	-	NOTAL
IA01	15750648	15769926	IB01	9354962	9371897	SYN
IA01	15768981	15771298	IB01	10519959	10522270	INVDP
IA01	15771299	15782107	-	-	-	NOTAL
IA01	15782108	15782735	IB01	22178317	22178944	INVDP
IA01	15782736	15803081	-	-	-	NOTAL
IA01	15803082	15804022	IB01	10101802	10102746	INVDP
IA01	15804023	15805260	-	-	-	NOTAL
IA01	15805261	15833989	IB01	9372052	9401103	SYN
IA01	15833990	15840397	IB01	30576840	30583259	DUP
IA01	15834554	15840765	IB01	24544293	24550504	INVDP
IA01	15834557	15840763	IB01	15295570	15301782	DUP
IA01	15834571	15841175	IB01	30577442	30583759	DUP
IA01	15834946	15841178	IB01	5316998	5330772	INVDP
IA01	15835112	15840763	IB01	19227064	19232724	INVDP
IA01	15840685	15841257	IB01	18044255	18044830	DUP
IA01	15841258	15841309	-	-	-	NOTAL
IA01	15841310	15842644	IB01	12857462	12858801	TRANS
IA01	15842645	15862352	IB01	9401099	9419907	SYN
IA01	15862353	15868307	-	-	-	NOTAL
IA01	15868308	15870027	IB01	11231763	11233482	DUP
IA01	15870028	15876731	-	-	-	NOTAL
IA01	15876732	15895846	IB01	9420014	9438936	SYN
IA01	15895847	15900775	-	-	-	NOTAL
IA01	15900776	15901587	IB01	20922507	20923326	INVDP
IA01	15901583	15908583	IB01	9439100	9446178	SYN
IA01	15908584	15911074	-	-	-	NOTAL
IA01	15911075	15912179	IB01	29233552	29234646	DUP
IA01	15912180	15916623	-	-	-	NOTAL
IA01	15916624	15918968	IB01	8873291	8875611	INVDP
IA01	15918969	15929444	-	-	-	NOTAL
IA01	15929445	15992866	IB01	9446169	9489610	SYN
IA01	15992867	15992868	-	-	-	NOTAL
IA01	15992869	15995092	IB01	9496727	9498950	SYN
IA01	15995093	15999593	-	-	-	NOTAL
IA01	15999594	16002414	IB01	15460261	15463077	DUP
IA01	16002415	16006178	-	-	-	NOTAL
IA01	16006179	16041746	IB01	9498946	9536985	SYN
IA01	16041691	16042397	IB01	9536994	9537710	DUP
IA01	16042398	16044327	IB01	7383895	7385811	INVDP
IA01	16042715	16048553	IB01	17554315	17560102	INVDP
IA01	16048554	16049404	-	-	-	NOTAL
IA01	16049405	16050457	IB01	9536657	9537710	SYN
IA01	16050458	16051860	IB01	3755801	3757193	INVDP
IA01	16050895	16051863	IB01	20980239	20981201	DUP
IA01	16051860	16070772	IB01	9537706	9556590	SYN
IA01	16070336	16070772	IB01	7397227	7397661	DUP
IA01	16070773	16085915	-	-	-	NOTAL
IA01	16085916	16086356	IB01	21409631	21410068	DUP
IA01	16086357	16115909	-	-	-	NOTAL
IA01	16115910	16116588	IB01	17242302	17242978	DUP
IA01	16116589	16122503	-	-	-	NOTAL
IA01	16122504	16129094	IB01	9556711	9563404	SYN
IA01	16122504	16129316	IB01	7397781	7404720	DUP
IA01	16129317	16129772	-	-	-	NOTAL
IA01	16129773	16130813	IB01	17538315	17539353	INVDP
IA01	16129929	16130868	IB01	3870939	3871881	DUP
IA01	16130869	16132646	-	-	-	NOTAL
IA01	16132647	16133575	IB01	10060238	10061169	SYN
IA01	16133576	16134740	-	-	-	NOTAL
IA01	16134741	16136332	IB01	35067900	35069486	INVDP
IA01	16136333	16138425	-	-	-	NOTAL
IA01	16138426	16182295	IB01	11272855	11299793	SYN
IA01	16182296	16183021	-	-	-	NOTAL
IA01	16183022	16211308	IB01	11299785	11319185	DUP
IA01	16201198	16219594	IB01	11310729	11320737	DUP
IA01	16219595	16238920	-	-	-	NOTAL
IA01	16238921	16321530	IB01	11324053	11370421	TRANS
IA01	16321530	16322630	IB01	8873291	8874384	INVDP
IA01	16322631	16327192	-	-	-	NOTAL
IA01	16327193	16329534	IB01	8873291	8875611	INVDP
IA01	16329535	16330785	-	-	-	NOTAL
IA01	16330786	16339815	IB01	11286657	11295663	DUP
IA01	16339816	16341690	-	-	-	NOTAL
IA01	16341691	16352111	IB01	11297580	11307929	SYN
IA01	16352112	16352482	-	-	-	NOTAL
IA01	16352483	16353425	IB01	16878062	16879001	INVTR
IA01	16353426	16360384	-	-	-	NOTAL
IA01	16360385	16394181	IB01	11308424	11324690	SYN
IA01	16394182	16405634	-	-	-	NOTAL
IA01	16405635	16454834	IB01	11327265	11374673	SYN
IA01	16454835	16457525	-	-	-	NOTAL
IA01	16457526	16461181	IB01	16209906	16213548	DUP
IA01	16457848	16464792	IB01	17553283	17560102	INVDP
IA01	16463458	16465953	IB01	1941290	1943635	INVDP
IA01	16465954	16466787	-	-	-	NOTAL
IA01	16466788	16481492	IB01	11375502	11390256	SYN
IA01	16481493	16482995	-	-	-	NOTAL
IA01	16482996	16487832	IB01	15297164	15301982	INVDP
IA01	16483195	16488419	IB01	32491199	32496418	INVDP
IA01	16488420	16489796	-	-	-	NOTAL
IA01	16489797	16539917	IB01	11390258	11439289	SYN
IA01	16539918	16556392	-	-	-	NOTAL
IA01	16556393	16558375	IB01	542200	544189	INVDP
IA01	16558376	16558636	-	-	-	NOTAL
IA01	16558637	16574248	IB01	11439285	11454579	SYN
IA01	16574249	16577104	-	-	-	NOTAL
IA01	16577105	16601298	IB01	11456862	11479991	DUP
IA01	16601295	16628680	IB01	11435347	11454579	DUP
IA01	16628676	16633061	IB01	11455782	11458360	SYN
IA01	16633061	16700121	IB01	11458419	11512186	SYN
IA01	16646674	16648131	IB01	22297918	22299371	INVDP
IA01	16700122	16700122	-	-	-	NOTAL
IA01	16700123	16702921	IB01	11514272	11517079	SYN
IA01	16702922	16703526	-	-	-	NOTAL
IA01	16703527	16706948	IB01	16209909	16213330	DUP
IA01	16706949	16709838	-	-	-	NOTAL
IA01	16709839	16711719	IB01	7377782	7379662	INVDP
IA01	16711714	16720489	IB01	11517663	11526307	SYN
IA01	16720490	16721035	-	-	-	NOTAL
IA01	16721036	16722656	IB01	14450692	14452316	INVDP
IA01	16722657	16727902	-	-	-	NOTAL
IA01	16727903	16728846	IB01	16217264	16218209	DUP
IA01	16728847	16729066	-	-	-	NOTAL
IA01	16729067	16732760	IB01	11526769	11530450	SYN
IA01	16732761	16732766	-	-	-	NOTAL
IA01	16732767	16733621	IB01	33674293	33675111	INVDP
IA01	16733622	16733624	-	-	-	NOTAL
IA01	16733625	16758241	IB01	11530449	11556920	SYN
IA01	16758242	16759592	-	-	-	NOTAL
IA01	16759593	16768460	IB01	8097853	8107248	INVTR
IA01	16760651	16782317	IB01	11559223	11580351	SYN
IA01	16760664	16765108	IB01	6624221	6628664	INVDP
IA01	16760698	16764803	IB01	7408918	7413021	INVDP
IA01	16764674	16766321	IB01	19034456	19036105	INVDP
IA01	16782306	16800774	IB01	11585810	11593573	SYN
IA01	16797151	16807625	IB01	13703985	13719932	DUP
IA01	16807626	16827224	-	-	-	NOTAL
IA01	16827225	16828796	IB01	11370497	11372067	INVDP
IA01	16828797	16830907	-	-	-	NOTAL
IA01	16830908	16843209	IB01	11593869	11603460	SYN
IA01	16843209	16847353	IB01	16323428	16327556	INVDP
IA01	16847354	16850748	-	-	-	NOTAL
IA01	16850749	16857548	IB01	11611151	11617848	SYN
IA01	16857549	16857565	-	-	-	NOTAL
IA01	16857566	16858179	IB01	30707472	30708082	DUP
IA01	16857634	16858403	IB01	17292662	17293430	INVDP
IA01	16858404	16858699	-	-	-	NOTAL
IA01	16858700	16877778	IB01	11618145	11627080	SYN
IA01	16877779	16878492	-	-	-	NOTAL
IA01	16878493	16883840	IB01	11669259	11674586	SYN
IA01	16883841	16899537	-	-	-	NOTAL
IA01	16899538	16904885	IB01	11669259	11674586	DUP
IA01	16904886	16933886	-	-	-	NOTAL
IA01	16933887	16974266	IB01	11678123	11701369	SYN
IA01	16974267	16979449	-	-	-	NOTAL
IA01	16979450	16983992	IB01	18391167	18395715	DUP
IA01	16980435	16984042	IB01	27796145	27799755	INVDP
IA01	16982109	16983992	IB01	15453270	15455152	DUP
IA01	16984043	16985690	-	-	-	NOTAL
IA01	16985691	17060558	IB01	11703169	11792271	SYN
IA01	17053442	17054419	IB01	13031753	13032715	INVDP
IA01	17053593	17054622	IB01	12290232	12291254	INVDP
IA01	17060559	17061224	-	-	-	NOTAL
IA01	17061225	17095798	IB01	11802313	11836407	SYN
IA01	17089710	17134253	IB01	11842507	11875312	SYN
IA01	17098835	17100417	IB01	11836383	11837967	DUP
IA01	17134248	17134528	IB01	18401346	18401626	INVDP
IA01	17134527	17148291	IB01	11875311	11888370	SYN
IA01	17148292	17155778	-	-	-	NOTAL
IA01	17155779	17156733	IB01	14451378	14452337	DUP
IA01	17156734	17162178	-	-	-	NOTAL
IA01	17162179	17163777	IB01	10081110	10082715	INVDP
IA01	17163778	17172661	-	-	-	NOTAL
IA01	17172662	17195595	IB01	11889003	11911944	SYN
IA01	17195429	17197268	IB01	13009955	13011771	INVDP
IA01	17195719	17217121	IB01	11911944	11932914	SYN
IA01	17217122	17220011	-	-	-	NOTAL
IA01	17220012	17220942	IB01	10101801	10102731	INVDP
IA01	17220940	17296257	IB01	11932910	11990760	SYN
IA01	17296258	17301892	-	-	-	NOTAL
IA01	17301893	17302542	IB01	18032313	18032964	DUP
IA01	17302543	17306319	-	-	-	NOTAL
IA01	17306320	17307424	IB01	17769303	17770407	INVDP
IA01	17307425	17312419	-	-	-	NOTAL
IA01	17312420	17313595	IB01	17769303	17770477	INVTR
IA01	17313596	17327961	-	-	-	NOTAL
IA01	17327962	17330913	IB01	20285024	20287985	INVDP
IA01	17330914	17337453	-	-	-	NOTAL
IA01	17337454	17384833	IB01	11993232	12025318	SYN
IA01	17382731	17385397	IB01	12026211	12028880	SYN
IA01	17385304	17392243	IB01	12025318	12028880	DUP
IA01	17392150	17393704	IB01	12025318	12026862	DUP
IA01	17393704	17402115	IB01	12026922	12035168	SYN
IA01	17402116	17421680	-	-	-	NOTAL
IA01	17421681	17422065	IB01	12383270	12383655	DUP
IA01	17422066	17428743	-	-	-	NOTAL
IA01	17428744	17433377	IB01	28498142	28502622	INVTR
IA01	17428854	17433377	IB01	19762391	19766916	DUP
IA01	17428854	17433377	IB01	26324615	26328943	INVDP
IA01	17428854	17433377	IB01	28058681	28063211	INVDP
IA01	17428854	17433380	IB01	8083564	8088086	DUP
IA01	17433381	17481755	-	-	-	NOTAL
IA01	17481756	17485396	IB01	12071982	12075607	SYN
IA01	17485397	17485566	-	-	-	NOTAL
IA01	17485567	17486686	IB01	29682990	29684106	DUP
IA01	17486687	17487868	-	-	-	NOTAL
IA01	17487869	17521383	IB01	12076075	12108565	SYN
IA01	17521384	17521897	-	-	-	NOTAL
IA01	17521898	17522838	IB01	10081125	10082069	INVDP
IA01	17522839	17528020	-	-	-	NOTAL
IA01	17528021	17529478	IB01	7383904	7385366	DUP
IA01	17529479	17530802	-	-	-	NOTAL
IA01	17530803	17554694	IB01	12108563	12132360	SYN
IA01	17554694	17556158	IB01	12143345	12144805	DUP
IA01	17555715	17609544	IB01	12133179	12175286	SYN
IA01	17609545	17609811	-	-	-	NOTAL
IA01	17609812	17610751	IB01	2086802	2087738	TRANS
IA01	17610752	17611897	-	-	-	NOTAL
IA01	17611898	17622336	IB01	12176386	12186694	SYN
IA01	17620883	17625761	IB01	12190340	12195218	SYN
IA01	17625761	17626718	IB01	10101803	10102764	DUP
IA01	17626719	17627371	-	-	-	NOTAL
IA01	17627372	17643401	IB01	12195838	12211932	SYN
IA01	17643402	17649975	-	-	-	NOTAL
IA01	17649976	17651554	IB01	20300990	20302578	INVDP
IA01	17651555	17661794	-	-	-	NOTAL
IA01	17661795	17663807	IB01	542185	544207	INVDP
IA01	17663808	17667076	-	-	-	NOTAL
IA01	17667077	17670361	IB01	5577727	5581005	DUP
IA01	17670362	17714296	-	-	-	NOTAL
IA01	17714297	17744919	IB01	12213806	12234835	SYN
IA01	17743309	17747842	IB01	16542830	16547349	INVDP
IA01	17744976	17751576	IB01	12234835	12241437	SYN
IA01	17751577	17752449	-	-	-	NOTAL
IA01	17752450	17753558	IB01	8873274	8874384	DUP
IA01	17753559	17754244	-	-	-	NOTAL
IA01	17754245	17770279	IB01	12242125	12259165	SYN
IA01	17770280	17770870	-	-	-	NOTAL
IA01	17770871	17772260	IB01	15366678	15368070	DUP
IA01	17772260	17773352	IB01	12259781	12260872	SYN
IA01	17773348	17790408	IB01	12261576	12278397	SYN
IA01	17790409	17791750	-	-	-	NOTAL
IA01	17791751	17793130	IB01	262867	264257	INVDP
IA01	17793131	17796487	-	-	-	NOTAL
IA01	17796488	17797962	IB01	12341175	12342651	SYN
IA01	17797963	17798134	-	-	-	NOTAL
IA01	17798135	17799216	IB01	29682990	29684067	DUP
IA01	17799217	17802930	-	-	-	NOTAL
IA01	17802931	17804011	IB01	29682990	29684067	DUP
IA01	17804012	17804738	-	-	-	NOTAL
IA01	17804739	17808689	IB01	12342650	12346547	SYN
IA01	17808690	17809445	-	-	-	NOTAL
IA01	17809446	17810471	IB01	35067952	35068975	DUP
IA01	17810472	17812685	-	-	-	NOTAL
IA01	17812686	17820246	IB01	12348622	12356268	SYN
IA01	17820247	17821419	IB01	5827430	5828604	INVDP
IA01	17820369	17823890	IB01	16210032	16213548	DUP
IA01	17823891	17827563	-	-	-	NOTAL
IA01	17827564	17859218	IB01	12356264	12387678	SYN
IA01	17844792	17847221	IB01	25504384	25506818	INVDP
IA01	17859219	17859294	-	-	-	NOTAL
IA01	17859295	17859732	IB01	12801999	12802429	DUP
IA01	17859733	17860213	-	-	-	NOTAL
IA01	17860214	17865601	IB01	12387670	12393010	SYN
IA01	17865600	17869229	IB01	16209909	16213548	DUP
IA01	17869230	17869946	-	-	-	NOTAL
IA01	17869947	17871797	IB01	10596716	10598543	DUP
IA01	17871798	17871839	-	-	-	NOTAL
IA01	17871840	17873894	IB01	548210	550262	DUP
IA01	17873895	17875917	-	-	-	NOTAL
IA01	17875918	17876999	IB01	12805097	12806176	TRANS
IA01	17877000	17879143	-	-	-	NOTAL
IA01	17879144	17879563	IB01	12799334	12799755	DUP
IA01	17879564	17883848	-	-	-	NOTAL
IA01	17883849	17913745	IB01	12395013	12424432	SYN
IA01	17913746	17914549	-	-	-	NOTAL
IA01	17914550	17917024	IB01	261798	264257	INVDP
[truncated: 123,482 more rows]

## Sheet: SupFig_24
Supplementary Figure 24 Genetic diversity (π value) along chromsomes IIA08 and IIB08
CHROM	BIN_START	BIN_END	N_VARIANTS	π_value
IIA8	1	100000	4	1.53571e-05
IIA8	100001	200000	3	1.57143e-05
IIA8	200001	300000	1	4.28571e-06
IIA8	300001	400000	4	2.10714e-05
IIA8	400001	500000	11	5.53571e-05
IIA8	500001	600000	1	4.28571e-06
IIA8	600001	700000	5	2.53571e-05
IIA8	700001	800000	9	3.32143e-05
IIA8	800001	900000	8	4e-05
IIA8	900001	1000000	10	3.32143e-05
IIA8	1000001	1100000	5	2.42857e-05
IIA8	1100001	1200000	8	3.35714e-05
IIA8	1200001	1300000	4	1.35714e-05
IIA8	1300001	1400000	3	1.39286e-05
IIA8	1400001	1500000	2	5e-06
IIA8	1500001	1600000	1	4.28571e-06
IIA8	1600001	1700000	3	1.28571e-05
IIA8	1700001	1800000	8	3.28571e-05
IIA8	1800001	1900000	5	2.42857e-05
IIA8	1900001	2000000	10	4.39286e-05
IIA8	2000001	2100000	3	1.42857e-05
IIA8	2100001	2200000	10	3.32146e-05
IIA8	2200001	2300000	12	4.46439e-05
IIA8	2300001	2400000	6	1.85714e-05
IIA8	2400001	2500000	1	4.28571e-06
IIA8	2500001	2600000	4	1.96429e-05
IIA8	2600001	2700000	7	2.75e-05
IIA8	2700001	2800000	5	2.07143e-05
IIA8	2800001	2900000	1	4.28571e-06
IIA8	2900001	3000000	2	1e-05
IIA8	3000001	3100000	2	8.21429e-06
IIA8	3100001	3200000	8	4.28571e-05
IIA8	3200001	3300000	7	2.60714e-05
IIA8	3300001	3400000	17	7.17857e-05
IIA8	3400001	3500000	5	1.60714e-05
IIA8	3500001	3600000	3	1.25e-05
IIA8	3600001	3700000	6	2.39286e-05
IIA8	3700001	3800000	3	1.10714e-05
IIA8	3800001	3900000	5	2.53571e-05
IIA8	3900001	4000000	6	2.75e-05
IIA8	4000001	4100000	7	3.07143e-05
IIA8	4100001	4200000	2	5e-06
IIA8	4200001	4300000	6	2.57143e-05
IIA8	4300001	4400000	6	2.96429e-05
IIA8	4400001	4500000	5	2.10714e-05
IIA8	4500001	4600000	4	1.82143e-05
IIA8	4600001	4700000	7	3.42857e-05
IIA8	4700001	4800000	2	1e-05
IIA8	4800001	4900000	6	2.5e-05
IIA8	5000001	5100000	12	5.67857e-05
IIA8	5100001	5200000	6	2.07144e-05
IIA8	5200001	5300000	15	8.10714e-05
IIA8	5300001	5400000	34	0.000133215
IIA8	5400001	5500000	1	5.71429e-06
IIA8	5500001	5600000	6	2.82143e-05
IIA8	5600001	5700000	20	7.85714e-05
IIA8	5700001	5800000	2	1.14286e-05
IIA8	5800001	5900000	12	4.78571e-05
IIA8	5900001	6000000	1	4.28571e-06
IIA8	6000001	6100000	5	2.28571e-05
IIA8	6100001	6200000	7	2.64288e-05
IIA8	6200001	6300000	5	2.39286e-05
IIA8	6400001	6500000	4	1.53571e-05
IIA8	6500001	6600000	1	4.28571e-06
IIA8	6600001	6700000	5	2.21429e-05
IIA8	6700001	6800000	6	2.82143e-05
IIA8	6800001	6900000	3	1.39286e-05
IIA8	6900001	7000000	5	2.39286e-05
IIA8	7000001	7100000	7	3.07143e-05
IIA8	7100001	7200000	6	3e-05
IIA8	7200001	7300000	8	3.21429e-05
IIA8	7300001	7400000	8	3.46429e-05
IIA8	7400001	7500000	1	5.71429e-06
IIA8	7500001	7600000	6	2.96429e-05
IIA8	7600001	7700000	7	3.57143e-05
IIA8	7700001	7800000	4	1.5e-05
IIA8	7900001	8000000	3	9.28571e-06
IIA8	8000001	8100000	8	3.25e-05
IIA8	8100001	8200000	3	1.57143e-05
IIA8	8200001	8300000	5	2.42857e-05
IIA8	8300001	8400000	19	7.92857e-05
IIA8	8400001	8500000	9	3.92857e-05
IIA8	8500001	8600000	1	4.28571e-06
IIA8	8600001	8700000	3	1.21429e-05
IIA8	8700001	8800000	5	2.39286e-05
IIA8	8800001	8900000	3	9.28571e-06
IIA8	8900001	9000000	6	2.67857e-05
IIA8	9100001	9200000	5	2.07143e-05
IIA8	9200001	9300000	4	1.71429e-05
IIA8	9300001	9400000	7	2.78571e-05
IIA8	9400001	9500000	3	1.42857e-05
IIA8	9600001	9700000	10	4.75e-05
IIA8	9700001	9800000	14	4.5e-05
IIA8	9800001	9900000	3	1.71429e-05
IIA8	9900001	10000000	7	3.10714e-05
IIA8	10000001	10100000	4	1.53571e-05
IIA8	10100001	10200000	6	2.60715e-05
IIA8	10200001	10300000	20	6.17857e-05
IIA8	10300001	10400000	3	1.39286e-05
IIA8	10400001	10500000	10	4.21429e-05
IIA8	10500001	10600000	15	5.03571e-05
IIA8	10600001	10700000	84	0.000303576
IIA8	10700001	10800000	5	2.25e-05
IIA8	10800001	10900000	7	2.25e-05
IIA8	10900001	11000000	7	3.39286e-05
IIA8	11000001	11100000	6	1.64288e-05
IIA8	11100001	11200000	3	1.21429e-05
IIA8	11200001	11300000	9	3.25e-05
IIA8	11300001	11400000	5	1.78571e-05
IIA8	11400001	11500000	5	2.39286e-05
IIA8	11500001	11600000	9	3.10714e-05
IIA8	11600001	11700000	7	2.71429e-05
IIA8	11700001	11800000	5	2.10714e-05
IIA8	11800001	11900000	2	8.57143e-06
IIA8	11900001	12000000	8	3.5e-05
IIA8	12000001	12100000	8	2.85714e-05
IIA8	12100001	12200000	5	2.28571e-05
IIA8	12200001	12300000	6	2.78571e-05
IIA8	12300001	12400000	5	1.92857e-05
IIA8	12400001	12500000	6	2.5e-05
IIA8	12500001	12600000	6	2.39286e-05
IIA8	12600001	12700000	7	3.14286e-05
IIA8	12700001	12800000	4	1.53571e-05
IIA8	12800001	12900000	8	3.67857e-05
IIA8	12900001	13000000	14	4.96429e-05
IIA8	13000001	13100000	2	6.78571e-06
IIA8	13100001	13200000	19	6e-05
IIA8	13200001	13300000	1	2.5e-06
IIA8	13300001	13400000	5	2.28571e-05
IIA8	13400001	13500000	19	7.82143e-05
IIA8	13500001	13600000	6	2.67857e-05
IIA8	13600001	13700000	3	7.5e-06
IIA8	13700001	13800000	4	1.85714e-05
IIA8	13800001	13900000	4	1.85714e-05
IIA8	13900001	14000000	3	1.42857e-05
IIA8	14000001	14100000	3	1.21429e-05
IIA8	14200001	14300000	15	5.53571e-05
IIA8	14300001	14400000	11	3.42857e-05
IIA8	14400001	14500000	4	1.5e-05
IIA8	14500001	14600000	8	2.35714e-05
IIA8	14600001	14700000	5	2.35714e-05
IIA8	14700001	14800000	14	3.85714e-05
IIA8	14800001	14900000	5	2.28571e-05
IIA8	14900001	15000000	2	6.78571e-06
IIA8	15000001	15100000	20	7.96429e-05
IIA8	15100001	15200000	5	2.53571e-05
IIA8	15200001	15300000	8	3.57143e-05
IIA8	15300001	15400000	11	4.21429e-05
IIA8	15400001	15500000	9	3.78571e-05
IIA8	15500001	15600000	3	1.25e-05
IIA8	15600001	15700000	12	5.71429e-05
IIA8	15700001	15800000	16	7.46429e-05
IIA8	15800001	15900000	30	0.000118214
IIA8	15900001	16000000	16	6.07143e-05
IIA8	16000001	16100000	18	5.71429e-05
IIA8	16100001	16200000	3	1.25e-05
IIA8	16200001	16300000	6	3.07143e-05
IIA8	16300001	16400000	9	2.89286e-05
IIA8	16400001	16500000	6	2.53573e-05
IIA8	16500001	16600000	5	2.07143e-05
IIA8	16600001	16700000	9	3.14286e-05
IIA8	16700001	16800000	12	4.17857e-05
IIA8	16800001	16900000	2	1e-05
IIA8	16900001	17000000	9	3.71429e-05
IIA8	17000001	17100000	14	5.64286e-05
IIA8	17100001	17200000	9	3.96429e-05
IIA8	17200001	17300000	25	0.000108929
IIA8	17300001	17400000	1	5.71429e-06
IIA8	17400001	17500000	35	0.000113929
IIA8	17500001	17600000	4	1.85714e-05
IIA8	17600001	17700000	2	8.57143e-06
IIA8	17700001	17800000	11	4.46429e-05
IIA8	17800001	17900000	33	0.000154286
IIA8	17900001	18000000	7	2.32144e-05
IIA8	18000001	18100000	2	8.57143e-06
IIA8	18100001	18200000	5	2.57143e-05
IIA8	18200001	18300000	3	1.57143e-05
IIA8	18300001	18400000	6	2.35714e-05
IIA8	18400001	18500000	109	0.000422143
IIA8	18500001	18600000	11	4.60714e-05
IIA8	18600001	18700000	7	2.85714e-05
IIA8	18700001	18800000	12	3.67857e-05
IIA8	18800001	18900000	6	2.64286e-05
IIA8	18900001	19000000	6	2.14286e-05
IIA8	19000001	19100000	66	0.0002075
IIA8	19100001	19200000	9	4.14288e-05
IIA8	19200001	19300000	16	6.35714e-05
IIA8	19300001	19400000	5	2.10714e-05
IIA8	19400001	19500000	6	2.21429e-05
IIA8	19500001	19600000	11	3.92857e-05
IIA8	19600001	19700000	8	3.78571e-05
IIA8	19700001	19800000	28	9.21429e-05
IIA8	19800001	19900000	2	1e-05
IIA8	19900001	20000000	26	8.28571e-05
IIA8	20000001	20100000	4	1.67857e-05
IIA8	20100001	20200000	1	4.28571e-06
IIA8	20200001	20300000	17	5.53574e-05
IIA8	20300001	20400000	16	4.82143e-05
IIA8	20400001	20500000	11	4.46431e-05
IIA8	20500001	20600000	6	2.85714e-05
IIA8	20600001	20700000	4	1.35714e-05
IIA8	20700001	20800000	24	0.000105357
IIA8	20800001	20900000	7	3.10714e-05
IIA8	20900001	21000000	17	6.82143e-05
IIA8	21000001	21100000	4	2e-05
IIA8	21100001	21200000	9	3.57143e-05
IIA8	21200001	21300000	7	2.75e-05
IIA8	21300001	21400000	7	3.07143e-05
IIA8	21400001	21500000	4	1.82143e-05
IIA8	21500001	21600000	14	5.17857e-05
IIA8	21600001	21700000	13	3.92857e-05
IIA8	21700001	21800000	4	2e-05
IIA8	21800001	21900000	34	0.0001275
IIA8	21900001	22000000	21	8.85714e-05
IIA8	22000001	22100000	2	1.14286e-05
IIA8	22100001	22200000	10	4.42857e-05
IIA8	22200001	22300000	6	2.39286e-05
IIA8	22300001	22400000	10	3.53571e-05
IIA8	22400001	22500000	3	9.28571e-06
IIA8	22500001	22600000	9	2.96429e-05
IIA8	22600001	22700000	9	3.28571e-05
IIA8	22700001	22800000	9	3.60714e-05
IIA8	22800001	22900000	14	5.14286e-05
IIA8	22900001	23000000	2	1e-05
IIA8	23000001	23100000	11	3.28571e-05
IIA8	23100001	23200000	10	4.07143e-05
IIA8	23200001	23300000	19	6.25e-05
IIA8	23300001	23400000	7	3.25e-05
IIA8	23400001	23500000	5	2.42857e-05
IIA8	23500001	23600000	7	2.82143e-05
IIA8	23600001	23700000	6	2.85714e-05
IIA8	23700001	23800000	34	0.00013536
IIA8	23800001	23900000	2	1e-05
IIA8	23900001	24000000	8	3.14286e-05
IIA8	24000001	24100000	5	1.89286e-05
IIA8	24100001	24200000	14	4.89286e-05
IIA8	24200001	24300000	7	3.28571e-05
IIA8	24300001	24400000	4	1.82143e-05
IIA8	24400001	24500000	8	3.03571e-05
IIA8	24500001	24600000	12	4.75e-05
IIA8	24600001	24700000	5	2.10714e-05
IIA8	24700001	24800000	9	4e-05
IIA8	24800001	24900000	8	3.71429e-05
IIA8	24900001	25000000	6	2.96429e-05
IIA8	25000001	25100000	7	1.96429e-05
IIA8	25100001	25200000	13	4.03571e-05
IIA8	25200001	25300000	11	5e-05
IIA8	25300001	25400000	9	2.96429e-05
IIA8	25400001	25500000	17	7.14286e-05
IIA8	25500001	25600000	30	0.000134643
IIA8	25600001	25700000	8	3.42857e-05
IIA8	25700001	25800000	8	4.07143e-05
IIA8	25800001	25900000	23	9.21429e-05
IIA8	25900001	26000000	15	4.57143e-05
IIA8	26000001	26100000	4	2e-05
IIA8	26100001	26200000	8	3e-05
IIA8	26200001	26300000	8	3.21429e-05
IIA8	26300001	26400000	9	4.57143e-05
IIA8	26400001	26500000	44	0.000164643
IIA8	26500001	26600000	11	3.85714e-05
IIA8	26600001	26700000	4	2e-05
IIA8	26700001	26800000	7	2.60714e-05
IIA8	26800001	26900000	11	3.60714e-05
IIA8	26900001	27000000	4	1.5e-05
IIA8	27000001	27100000	14	5e-05
IIA8	27100001	27200000	6	3.14286e-05
IIA8	27200001	27300000	4	1.96429e-05
IIA8	27300001	27400000	5	2.10714e-05
IIA8	27400001	27500000	104	0.000433929
IIA8	27500001	27600000	10	4.10714e-05
IIA8	27600001	27700000	11	5.5e-05
IIA8	27700001	27800000	6	2.96429e-05
IIA8	27800001	27900000	5	2.21429e-05
IIA8	27900001	28000000	7	3.25e-05
IIA8	28000001	28100000	5	2.10714e-05
IIA8	28100001	28200000	9	4.17857e-05
IIA8	28200001	28300000	10	3.67857e-05
IIA8	28300001	28400000	6	2.5e-05
IIA8	28400001	28500000	9	3.92857e-05
IIA8	28500001	28600000	15	5.78571e-05
IIA8	28600001	28700000	5	2.42857e-05
IIA8	28700001	28800000	5	1.92859e-05
IIA8	28800001	28900000	9	3.28573e-05
IIA8	28900001	29000000	13	5.75e-05
IIA8	29000001	29100000	11	3.28571e-05
IIA8	29100001	29200000	13	4.92857e-05
IIA8	29200001	29300000	13	3.60714e-05
IIA8	29300001	29400000	2	8.57143e-06
IIA8	29400001	29500000	4	1.85715e-05
IIA8	29500001	29600000	4	1.67857e-05
IIA8	29600001	29700000	10	3.46429e-05
IIA8	29700001	29800000	3	1.25e-05
IIA8	29800001	29900000	3	1.42857e-05
IIA8	29900001	30000000	2	1e-05
IIA8	30000001	30100000	33	0.000125
IIA8	30100001	30200000	2	6.78571e-06
IIA8	30200001	30300000	5	2.42857e-05
IIA8	30300001	30400000	18	5.5e-05
IIA8	30400001	30500000	2	8.57143e-06
IIA8	30500001	30600000	30	0.000111071
IIA8	30600001	30700000	5	2.10714e-05
IIA8	30700001	30800000	7	3.25e-05
IIA8	30800001	30900000	89	0.000304286
IIA8	30900001	31000000	8	3.82143e-05
IIA8	31000001	31100000	5	1.92857e-05
IIA8	31100001	31200000	7	2.64286e-05
IIA8	31200001	31300000	12	5.64286e-05
IIA8	31300001	31400000	2	8.21429e-06
IIA8	31400001	31500000	10	2.67857e-05
IIA8	31500001	31600000	6	2.82143e-05
IIA8	31600001	31700000	6	2.5e-05
IIA8	31700001	31800000	3	1.28571e-05
IIA8	31800001	31900000	2	6.78571e-06
IIA8	31900001	32000000	17	5.07143e-05
IIA8	32000001	32100000	6	2.82143e-05
IIA8	32100001	32200000	2	6.78571e-06
IIA8	32200001	32300000	3	7.5e-06
IIA8	32300001	32400000	6	2.35714e-05
IIA8	32400001	32500000	10	3.85714e-05
IIA8	32500001	32600000	4	1.82143e-05
IIA8	32600001	32700000	10	3.46429e-05
IIA8	32700001	32800000	19	6.25e-05
IIA8	32800001	32900000	32	0.000153214
IIA8	32900001	33000000	8	4.14286e-05
IIA8	33000001	33100000	6	1.85714e-05
IIA8	33100001	33200000	4	1.82143e-05
IIA8	33200001	33300000	10	3.85714e-05
IIA8	33300001	33400000	6	2.53571e-05
IIA8	33400001	33500000	6	2.78571e-05
IIA8	33500001	33600000	7	3.5e-05
IIA8	33600001	33700000	3	1.10714e-05
IIA8	33700001	33800000	6	3e-05
IIA8	33800001	33900000	7	2.75e-05
IIA8	33900001	34000000	3	1.10714e-05
IIA8	34000001	34100000	8	3e-05
IIA8	34200001	34300000	17	6.96429e-05
IIA8	34300001	34400000	12	5.07143e-05
IIA8	34400001	34500000	5	2.28571e-05
IIA8	34500001	34600000	5	2.10714e-05
IIA8	34600001	34700000	7	3.25e-05
IIA8	34700001	34800000	7	2.28571e-05
IIA8	34900001	35000000	2	8.57143e-06
IIA8	35000001	35100000	3	1.42857e-05
IIA8	35100001	35200000	9	3.32143e-05
IIA8	35200001	35300000	8	3.53571e-05
IIA8	35300001	35400000	3	1.42857e-05
IIA8	35400001	35500000	1	5.71429e-06
IIA8	35500001	35600000	4	2.14286e-05
IIA8	35600001	35700000	4	1.35714e-05
IIA8	35700001	35800000	8	4.10714e-05
IIA8	35800001	35900000	4	2e-05
IIA8	35900001	36000000	4	1.35714e-05
IIA8	36000001	36100000	8	3.25e-05
IIA8	36100001	36200000	4	1.85714e-05
IIA8	36200001	36300000	4	1.82143e-05
IIA8	36300001	36400000	10	4.57143e-05
IIA8	36400001	36500000	12	4e-05
IIA8	36500001	36600000	9	3.75e-05
IIA8	36600001	36700000	12	3.35714e-05
IIA8	36700001	36800000	10	4.42857e-05
IIA8	36800001	36900000	7	3.71429e-05
IIA8	36900001	37000000	2	8.21429e-06
IIA8	37000001	37100000	4	1.53571e-05
IIA8	37100001	37200000	1	2.5e-06
IIA8	37200001	37300000	1	2.5e-06
IIA8	37300001	37400000	14	4.75e-05
IIA8	37400001	37500000	6	2e-05
IIA8	37500001	37600000	3	1.35714e-05
IIA8	37600001	37700000	6	3e-05
IIA8	37700001	37800000	10	4.64286e-05
IIA8	37900001	38000000	5	1.92857e-05
IIA8	38000001	38100000	5	2.14287e-05
IIA8	38100001	38200000	2	5e-06
IIA8	38200001	38300000	9	4.39286e-05
IIA8	38300001	38400000	2	1.14286e-05
IIA8	38400001	38500000	35	0.000128929
IIA8	38500001	38600000	2	5e-06
IIB08	1	100000	8	3.21429e-05
IIB08	100001	200000	2	8.57143e-06
IIB08	200001	300000	3	1.25e-05
IIB08	300001	400000	3	1.39286e-05
IIB08	400001	500000	4	1.64286e-05
IIB08	500001	600000	2	1e-05
IIB08	600001	700000	2	1e-05
IIB08	700001	800000	6	2.32143e-05
IIB08	800001	900000	4	2.14286e-05
IIB08	900001	1000000	5	2.28571e-05
IIB08	1000001	1100000	6	2.03571e-05
IIB08	1100001	1200000	4	1.17857e-05
IIB08	1200001	1300000	6	1.96432e-05
IIB08	1300001	1400000	4	1.67857e-05
IIB08	1400001	1500000	3	1.57143e-05
IIB08	1500001	1600000	4	1.67857e-05
IIB08	1600001	1700000	5	2.10714e-05
IIB08	1700001	1800000	9	3.42857e-05
IIB08	1800001	1900000	4	1.67857e-05
IIB08	1900001	2000000	7	2.75e-05
IIB08	2000001	2100000	6	2.71429e-05
IIB08	2100001	2200000	3	1.28571e-05
IIB08	2200001	2300000	2	6.78571e-06
IIB08	2300001	2400000	3	1.28571e-05
IIB08	2400001	2500000	4	1.82143e-05
IIB08	2500001	2600000	5	2.25e-05
IIB08	2600001	2700000	5	2.53571e-05
IIB08	2700001	2800000	2	6.78577e-06
IIB08	2800001	2900000	2	1e-05
IIB08	2900001	3000000	7	2.75e-05
IIB08	3000001	3100000	4	1.82143e-05
IIB08	3100001	3200000	4	1.71429e-05
IIB08	3200001	3300000	2	1e-05
IIB08	3300001	3400000	4	1.21429e-05
IIB08	3400001	3500000	3	1.10714e-05
IIB08	3500001	3600000	5	2.35714e-05
IIB08	3700001	3800000	78	0.000313214
IIB08	3800001	3900000	7	3.03571e-05
IIB08	3900001	4000000	3	1.28571e-05
IIB08	4000001	4100000	7	2.53573e-05
IIB08	4100001	4200000	8	3.32143e-05
IIB08	4200001	4300000	3	1.25e-05
IIB08	4300001	4400000	3	1.71429e-05
IIB08	4400001	4500000	18	7.64286e-05
IIB08	4500001	4600000	4	1.67857e-05
IIB08	4600001	4700000	3	1.57143e-05
IIB08	4700001	4800000	5	2.25e-05
IIB08	4800001	4900000	4	2e-05
IIB08	4900001	5000000	10	4.28571e-05
IIB08	5000001	5100000	6	2.03571e-05
IIB08	5100001	5200000	4	1.85714e-05
IIB08	5200001	5300000	5	2.10714e-05
IIB08	5300001	5400000	4	1.96429e-05
IIB08	5400001	5500000	7	2.57143e-05
IIB08	5500001	5600000	6	2.96429e-05
IIB08	5600001	5700000	7	2.92857e-05
IIB08	5700001	5800000	5	2.42857e-05
IIB08	5800001	5900000	10	4.14286e-05
IIB08	5900001	6000000	3	1.10714e-05
IIB08	6000001	6100000	5	2.28571e-05
IIB08	6100001	6200000	4	1.67857e-05
IIB08	6200001	6300000	6	2.35714e-05
IIB08	6300001	6400000	7	2.89286e-05
IIB08	6400001	6500000	5	1.25e-05
IIB08	6500001	6600000	5	2.25e-05
IIB08	6600001	6700000	4	1.28571e-05
IIB08	6700001	6800000	8	4.28571e-05
IIB08	6800001	6900000	24	9.5e-05
IIB08	6900001	7000000	6	2.53571e-05
IIB08	7000001	7100000	3	1.57143e-05
IIB08	7100001	7200000	6	2.5e-05
IIB08	7200001	7300000	5	2.25e-05
IIB08	7300001	7400000	6	2.21429e-05
IIB08	7400001	7500000	6	2.39286e-05
IIB08	7500001	7600000	7	3.71429e-05
IIB08	7600001	7700000	1	5.71429e-06
IIB08	7700001	7800000	5	2.42857e-05
IIB08	7800001	7900000	14	4.64286e-05
IIB08	7900001	8000000	4	2e-05
IIB08	8000001	8100000	11	3.32149e-05
IIB08	8100001	8200000	2	1e-05
IIB08	8200001	8300000	11	5.17857e-05
IIB08	8300001	8400000	4	1.82143e-05
IIB08	8400001	8500000	7	3.5e-05
IIB08	8500001	8600000	3	1.39286e-05
IIB08	8600001	8700000	5	2.39286e-05
IIB08	8700001	8800000	12	4.64286e-05
IIB08	8800001	8900000	2	8.57143e-06
IIB08	8900001	9000000	19	6.10714e-05
IIB08	9000001	9100000	15	5.42857e-05
IIB08	9100001	9200000	5	2.28571e-05
IIB08	9200001	9300000	5	1.82144e-05
IIB08	9300001	9400000	6	2.53571e-05
IIB08	9400001	9500000	1	2.5e-06
IIB08	9500001	9600000	3	7.5e-06
IIB08	9600001	9700000	9	4.28571e-05
IIB08	9700001	9800000	11	4.82143e-05
IIB08	9800001	9900000	10	3.67857e-05
IIB08	9900001	10000000	3	1.21429e-05
IIB08	10000001	10100000	6	2.39287e-05
IIB08	10100001	10200000	3	1.42857e-05
IIB08	10200001	10300000	7	2.67857e-05
IIB08	10300001	10400000	2	1.07143e-05
IIB08	10400001	10500000	3	1.71429e-05
IIB08	10500001	10600000	3	1.42857e-05
IIB08	10600001	10700000	3	1.10714e-05
IIB08	10700001	10800000	9	2.53575e-05
IIB08	10800001	10900000	4	1.17857e-05
IIB08	10900001	11000000	6	2.71429e-05
IIB08	11000001	11100000	20	7.07143e-05
IIB08	11100001	11200000	6	2.82143e-05
IIB08	11200001	11300000	9	3.46429e-05
IIB08	11300001	11400000	8	3.82143e-05
IIB08	11400001	11500000	8	3.96429e-05
IIB08	11500001	11600000	5	2.39286e-05
IIB08	11600001	11700000	19	6.17857e-05
IIB08	11700001	11800000	3	1.57143e-05
IIB08	11800001	11900000	5	1.96429e-05
IIB08	11900001	12000000	2	6.78571e-06
IIB08	12000001	12100000	6	2.85714e-05
IIB08	12100001	12200000	1	5.71429e-06
IIB08	12200001	12300000	14	5.35714e-05
IIB08	12300001	12400000	19	7.03571e-05
IIB08	12400001	12500000	9	2.75e-05
IIB08	12500001	12600000	5	2.07143e-05
IIB08	12600001	12700000	8	3.10716e-05
IIB08	12800001	12900000	7	2.92857e-05
IIB08	12900001	13000000	6	2.25001e-05
IIB08	13000001	13100000	4	2e-05
IIB08	13100001	13200000	23	6.42857e-05
IIB08	13200001	13300000	5	2.10714e-05
IIB08	13300001	13400000	6	2.17857e-05
IIB08	13400001	13500000	5	2.35714e-05
IIB08	13500001	13600000	5	2.25e-05
IIB08	13600001	13700000	7	2.78571e-05
IIB08	13700001	13800000	9	3.89286e-05
IIB08	13800001	13900000	5	2.07143e-05
IIB08	13900001	14000000	4	1.67857e-05
IIB08	14000001	14100000	5	2.71429e-05
IIB08	14100001	14200000	32	0.000151786
IIB08	14200001	14300000	18	5.35714e-05
IIB08	14300001	14400000	5	1.92857e-05
IIB08	14400001	14500000	4	1.67857e-05
IIB08	14500001	14600000	12	4.07143e-05
IIB08	14600001	14700000	6	2.32143e-05
IIB08	14700001	14800000	16	4.89286e-05
IIB08	14800001	14900000	12	4.67857e-05
IIB08	14900001	15000000	8	3.17857e-05
IIB08	15000001	15100000	1	4.28571e-06
IIB08	15100001	15200000	18	6.60714e-05
IIB08	15200001	15300000	10	4.17857e-05
IIB08	15300001	15400000	4	1.85714e-05
IIB08	15400001	15500000	58	0.000175357
IIB08	15600001	15700000	3	1.42857e-05
IIB08	15700001	15800000	45	0.000175714
IIB08	15800001	15900000	7	2.75e-05
IIB08	15900001	16000000	7	2.96429e-05
IIB08	16000001	16100000	14	6.07143e-05
IIB08	16100001	16200000	29	0.0001125
IIB08	16200001	16300000	5	1.96429e-05
IIB08	16300001	16400000	13	4.96429e-05
IIB08	16400001	16500000	21	7.03571e-05
IIB08	16500001	16600000	8	3.53571e-05
IIB08	16600001	16700000	10	4.71429e-05
IIB08	16700001	16800000	13	5.03571e-05
IIB08	16800001	16900000	184	0.000946437
IIB08	16900001	17000000	11	5.28571e-05
IIB08	17000001	17100000	3	1.42857e-05
IIB08	17100001	17200000	84	0.000309643
IIB08	17200001	17300000	2080	0.00848873
IIB08	17300001	17400000	3203	0.0131298
IIB08	17400001	17500000	2896	0.0118369
IIB08	17500001	17600000	2618	0.0108832
IIB08	17600001	17700000	3244	0.0133222
IIB08	17700001	17800000	3098	0.0127689
IIB08	17800001	17900000	2440	0.0100115
IIB08	17900001	18000000	1980	0.00832508
IIB08	18000001	18100000	2581	0.0107576
IIB08	18100001	18200000	1849	0.00763143
IIB08	18200001	18300000	1907	0.0079675
IIB08	18300001	18400000	2919	0.0118841
IIB08	18400001	18500000	1915	0.00784979
IIB08	18500001	18600000	992	0.00405541
IIB08	18600001	18700000	10	4.25e-05
IIB08	18700001	18800000	6	2.71429e-05
IIB08	18800001	18900000	4	1.53571e-05
IIB08	18900001	19000000	4	1.35714e-05
IIB08	19000001	19100000	14	5.17857e-05
IIB08	19200001	19300000	46	0.000168214
IIB08	19300001	19400000	6	2.5e-05
IIB08	19400001	19500000	10	4.32143e-05
IIB08	19500001	19600000	117	0.000431786
IIB08	19600001	19700000	4	1.85714e-05
IIB08	19700001	19800000	15	6.60714e-05
IIB08	19800001	19900000	4	1.85714e-05
IIB08	19900001	20000000	8	4e-05
IIB08	20000001	20100000	7	2.96429e-05
IIB08	20100001	20200000	4	1.53571e-05
IIB08	20200001	20300000	15	5.67857e-05
IIB08	20300001	20400000	2	8.57143e-06
IIB08	20400001	20500000	6	2.85714e-05
IIB08	20500001	20600000	4	1.17857e-05
IIB08	20600001	20700000	8	2.32143e-05
IIB08	20700001	20800000	6	2.96429e-05
IIB08	20800001	20900000	3	1.25e-05
IIB08	20900001	21000000	6	2.78571e-05
IIB08	21000001	21100000	9	2.78571e-05
IIB08	21100001	21200000	8	3.71429e-05
IIB08	21200001	21300000	31	8.71429e-05
IIB08	21300001	21400000	9	4.39286e-05
IIB08	21400001	21500000	8	3.21429e-05
IIB08	21500001	21600000	9	3.71429e-05
IIB08	21600001	21700000	14	5.21429e-05
IIB08	21700001	21800000	7	1.92857e-05
IIB08	21800001	21900000	20	7.32143e-05
IIB08	21900001	22000000	8	3.67857e-05
IIB08	22000001	22100000	4	1.5e-05
IIB08	22100001	22200000	1	4.28571e-06
IIB08	22200001	22300000	7	2.78571e-05
IIB08	22300001	22400000	9	3.78571e-05
IIB08	22400001	22500000	7	2.96429e-05
IIB08	22500001	22600000	24	7.35714e-05
IIB08	22600001	22700000	3	7.5e-06
IIB08	22700001	22800000	13	4.78571e-05
IIB08	22800001	22900000	10	3.57143e-05
IIB08	22900001	23000000	5	2.25e-05
IIB08	23000001	23100000	4	1.5e-05
IIB08	23100001	23200000	6	2.53571e-05
IIB08	23200001	23300000	1214	0.00490752
IIB08	23300001	23400000	765	0.00310357
IIB08	23400001	23500000	4	1.35714e-05
IIB08	23500001	23600000	10	4.92857e-05
IIB08	23600001	23700000	10	4.03571e-05
IIB08	23700001	23800000	27	0.00011
IIB08	23800001	23900000	5	2.03572e-05
IIB08	23900001	24000000	5	1.75e-05
IIB08	24000001	24100000	50	0.000163929
IIB08	24100001	24200000	10	4.96429e-05
IIB08	24200001	24300000	8	3.5e-05
IIB08	24300001	24400000	2	6.78571e-06
IIB08	24500001	24600000	5	1.60714e-05
IIB08	24600001	24700000	2	6.78571e-06
IIB08	24700001	24800000	6	2.17857e-05
IIB08	24800001	24900000	11	5.03571e-05
IIB08	24900001	25000000	5	2.10714e-05
IIB08	25000001	25100000	5	2.42857e-05
IIB08	25100001	25200000	6	1.67857e-05
IIB08	25200001	25300000	20	8.32143e-05
IIB08	25300001	25400000	8	4.10714e-05
IIB08	25400001	25500000	14	4.50004e-05
IIB08	25500001	25600000	9	4.10714e-05
IIB08	25600001	25700000	8	3.82143e-05
IIB08	25700001	25800000	3	1.42857e-05
IIB08	25800001	25900000	7	3.28571e-05
IIB08	25900001	26000000	3	1.25e-05
IIB08	26100001	26200000	9	3.82143e-05
IIB08	26200001	26300000	2	8.57143e-06
IIB08	26300001	26400000	4	2.14286e-05
IIB08	26400001	26500000	14	5.07143e-05
IIB08	26500001	26600000	5	2.57143e-05
IIB08	26600001	26700000	2	8.57143e-06
IIB08	26700001	26800000	2	1e-05
IIB08	26900001	27000000	6	2.71429e-05
IIB08	27000001	27100000	2	8.57143e-06
IIB08	27100001	27200000	6	2.53571e-05
IIB08	27200001	27300000	9	3.28571e-05
IIB08	27300001	27400000	2	1e-05
IIB08	27400001	27500000	5	2.57143e-05
IIB08	27500001	27600000	7	3.14286e-05
IIB08	27600001	27700000	3	9.28571e-06
IIB08	27700001	27800000	2	1.14286e-05
IIB08	27800001	27900000	3	1.42857e-05
IIB08	27900001	28000000	2	1e-05
IIB08	28000001	28100000	10	3.71429e-05
IIB08	28100001	28200000	7	3.53571e-05
IIB08	28200001	28300000	9	2.89287e-05
IIB08	28300001	28400000	4	1.67857e-05
IIB08	28400001	28500000	3	1.28571e-05
IIB08	28500001	28600000	2	1e-05
IIB08	28600001	28700000	5	1.92857e-05
IIB08	28700001	28800000	2	9.64286e-06
IIB08	28800001	28900000	2	8.21429e-06
IIB08	28900001	29000000	9	3.5e-05
IIB08	29000001	29100000	6	2.78571e-05
IIB08	29100001	29200000	4	1.78571e-05
IIB08	29200001	29300000	4	2e-05
IIB08	29300001	29400000	9	2.96429e-05
IIB08	29400001	29500000	7	2.92857e-05
IIB08	29500001	29600000	3	1.28571e-05
IIB08	29600001	29700000	5	1.96429e-05
IIB08	29700001	29800000	14	6.53571e-05
IIB08	29800001	29900000	2	8.57143e-06
IIB08	29900001	30000000	21	9e-05

[truncated: 2 more sheets: SupFig_26, SupFig_27]
